# Supplementary material for: Comparison of complex networks and tree-based methods of phylogenetic analysis and proposal of a bootstrap method
Source: PeerJ. 2018 Feb 9;6:e4349. doi: 10.7717/peerj.4349 (PMC5808311; doi:10.7717/peerj.4349)
Supplement: Supplemental Information 1 — Original aligned matrix used for phylogenetic analyses. [file peerj-06-4349-s001.txt]

#NEXUS
[written Sun Jan 27 20:34:09 BRST 2013 by Mesquite  version 2.75 (build 564) at Ari-VAIO/192.168.56.1]

BEGIN TAXA;
	TITLE Taxa;
	DIMENSIONS NTAX=42;
	TAXLABELS
		CrneoXP_566840_1 CrneoAAB71697_2 CocinBAC78196_3 AgbisCAB96110_4 CrneoAAW43575_5 CrneoAAW44688_6 CrneoAAW42050_7 PugraXP_003328148_8 PugraXP_003328707_9 SpreiCBQ67873_10 PugraEFP91815_11 PugraEFP89079_12 PugraEFP83544_13 PugraEFP78527_14 PugraEFP77369_15 PugraEFP76086_16 LeedoBAJ08815_18 CocinXP_001830485_19 CocinEAU80919_20 UsmayO13394_21 UsmayO13395_22 PugraABB70406_23 PugraABB70409_24 PugraABB70407_25 PugraABB70408_26 PugraABB70410_27 PlostBAF41225_28 PlostBAF37219_29 PlostBAF76741_30 MoperABW09311_31 MapacBAD20778_32 LeedoBAF37218_33 CrneoXP_570882_34 CrneoAAW45092_35 CrneoAAW44838_36 CrneoAAW47172_37 CrneoAAW44187_39 SprelCBQ67884_40 PugraXP_003327390_42 FlvelADX07313_43 FlvelADX07309_44 FlvelADX07293_45 
	;

END;


BEGIN CHARACTERS;
	TITLE  'Matrix in file "Nexus_seq_ptn_completas_42_sem_redundancia_27_jan_2013.nex"';
	DIMENSIONS  NCHAR=4944;
	FORMAT DATATYPE = Protein GAP = - MISSING = ?;
	MATRIX
	CrneoXP_566840_1      MPPTSSE---A------------------------------------------------------PSH----------------------------------------------------------------R---------------FSHLDQRSA--ADTQESSPV-DG--------------NHDPR--------------------------------------------------------------------------------------------------------------------------------------------------------RQSTSF--DRP-NP---------------------------------------------------------------------------------------------------------------------------------------------------------------------------------------------YAQRDL--------------------------------------------------------------------------------------------------------------------------------------CAVPNQSQFTN---------LR-------HQ------------------------------------------------------------PYLQ-------------------QD--RSGSFEEPLYETP---------------------------------------------------------------------------------------------------------------------------------------------------------------------------------------------------------------------------------------------------------------------------------------------------------------------------------------------------------------------------------------------------------------------------------------------RPGRNVGYED-------------------------------A--EPYG-----Y----------------------------------------EQHD-----GTIWSERPSYSAPYDSDIKAPLDPAPYTPD--------------------------------------------------------------------------------------LEAD----------------------------------------------------------------------GM--------AL--KEKKVHA-TEVMATTNARRW-WI-----R--------------ITWM--------------------------------------LTWWIPS---FLL-------------------V-H-------------------LGR---------MKRA-----DVR-MAWREKLAIFMMICLSCAVVLFYIIFFG------KLLCPDSDKAWNET-ELATHQ---GDDDYYAAIAGKVYDFTNFYKAQHSD----LS-SYTTS--SALM------L-----------------EFAG-QDLTNYFPMPMT---VACPNLVT---STDLTL---MY-SN----FTPIVQYAVHTSGPLQTDQDT------------KLNDINWYTDTL-NPA-------LE-EY---YKGYYVFDKSSIASGAD--SDSKYWAIYNNKVYDLSN--------------------------------------------------------------YI---------------------YTVSYY-------------------------------------------SSSSGTD------LP-----NYSFLNSDIS------------------------------------------DLFQTSAGQDITKDMDEKLSALTAEDAANQMTCLNN-----------------------------------------------AFYLGELD---------------------------------------FRKTPKCT-VQ----------------------------------------------------NYLL-LAFSIILIATIASKFLAALQLGSKR-----------------------------------------------------------------------------------------------------------------------------------------------------------------------------------------------QPE-----------L-LDKFVICQVPCYTEGEESLKRTIDSLA----ALNYDDK-----------------------RKLIFIICDGNIVGSGNNRPTPRIVLDLLGVDDK--LEAEPLLFKSIGEGSKQ-LNYGKVYSGLYE-FE--------GHVVPYIVVVKVGKPSE---------------------ISKPGNRGKRDSQVLLMQYLNRVHFDAPMTPLELEIYHQMRNVIGIDPAFYEYIFQVDADTSVAPDSLNRLIACTADDQQIIGICGETKLANEN---------ESLTTMIQVYEYYIS--HHLTKAFESLFGSVTCLPGCFSVYRIRTAEGG------RPVIISS----VVIDEYAE--PNVDTLHKKNLFSLG--------EDRYLTT-LMMKNFPTFKMKFTPD------AIAYTVAPSKWSVLLSQRRRWINSTIH-----------------NLVELLFLPEMCGFCLFSMRWVVF--LDLLGTIILPATCGYLI----------------------------------------------YLVIVVST--GK----AAI----------------------------------------------------------------------------------------------------------------------------------------------PV---ISLAMIGATYGLQALI---------------------FILK-REFMLIGWMLVYILAFPVW-----------------------SVFLPIYSFWSMDDFSWGNTRKV---IGEGNQKT--------V-VI-D-DD-E--P-FNEG--MIPYR-----------------T-----------------------------------------------------------------------------------------------------------------------------------FKEYEW----------------------------------------------NAWEAASLH--------------------SESPV-----------------------------------------------------------------------------------------------------------------------------------------------------PSEK--------------SQRTTQTGQSYRPHLHPNR--S--RSFRS--------SASELP-P---------------GA---------D-----------------------------------------------------------------------------------------------------------------------YW---------------RDSS-P-LGMG------------------HESGRLH--------------QVSSDP--SMR-GD---------------------------------------------------------------------KSFSKGRKPKVERVQS--------------------------------------------------------------------------MAGMS-------------------------------------------------------------------------MWGSGSVYDPFKQAMGGPGFLHPMMTGNSLASQATFYPPQTQYPMSMYGSPMMMTMGLPMMGLQH---TGNASIAGGVAGPRGTM------------MAM------------------------------------------------GMGDQSRMS-SFSMG--------------------------------------------------------------------------------------------------------------------------------------------------------------------------GP-----------------------M-----A-ESG-------------------AGR--LAGLS-------------I-NEEKEVQDEEVL---------DKLKAWLSKQ-DLMSVT-KR-----------QTRE-AIY----------TLFPNAGLQSR-AGW-LNE-Q-I----D-----------------------------RILRES
	CrneoAAB71697_2       MSSNQDV---PL----------------------------------P-------------------FT-----SSRPLPSR----------------------------------------------QPT-TS--------------------------------------------------------------------------------------------------------------------------------------------------------------------------------------------------RP-------------------------------------------------------------------------------------------------------------------------------------------------------------------------------------------------------------------------------------------------------------------------------------------------------------------------------------------------------------------------------------------------------------------------G----GT------------------------------------------------------------------------------------------------------------------------------------------LKRN--KTLTR---PER------HVA-P--------------------------------------A----------------------PLVAPP----T----------------------------------------------QSF------------------------------------------------------------------------------------------------------------------------------------------------------------------------------------------------------------------------------------------------------------------------------------------------------------S---PTS-------------------------------------P------------------------------------LP-----QS--------------D-------------------------------G-------------------------------------------------------------------------------------------------FLNIDW-WR-----L--------------WAYA--------------------------------------TTFWAPP---VLL-------------------R-W-------------------FG----------IKEK-----QSR-QAWREKIALCWIAVLLGGVVGFVTMGLQ------RALCPADQQNQSMYQRLGD-------TNMTLSISGWAFNISTSITQ--SN----V--D-----FYSLA------N-----------------QMPG-QDITDLFTRSVS-DYPACTSSLA---YSSG---------------------------AFCNSTSS------------SSGTSCVLSSMS-QET-------FDSLQIQNTSLLEGYSWDQVAK------L-ENYMVIDGYVLNMSP--------------------------------------------------------------YL---------------------SFNPTA-------------------------------------------V-----E------GD--------EVDSIIRHV---------------------------------------L-SNQTGSGKDATRLFF------NRQVPQDAVGCMKA-----------------------------------------------RYVAGRID---------------------------------------K-ITPGCF-VA----------------------------------------------------SFFL-YVSLVVILAVVLARFAMACVFNWFLSEKLVK-PVTEKELGRKGI-------------------------------NPTIMPEGANVSVNNKLG---------------------------------TAPWAG-----GGGAA--EGKGGGVGPGKKL-VN-G---KKI-------NPLSPLP-SP--------SHS------LPN-A---------------PLITLSQIG-PELFTVCLVTCYSEGPSSIRGTLESIA----STNYSDR-----------------------RKLIWVVCDGMITGQGEKRSTPDVCVGMLDADGR-FGNPVPMGYEAVGSGQKR-ENRAMVYAGHYVSRN--------GHRTPTIIVVKCGMPQEA-------------------TEKKPGNRGKRDSQLILMNFFSRVTYNDRMTPLDFDLFRKIWTLMGVTPDYFEAVLMVDADTRIYPDSLKHLVNCMHHDNMIMGVCGETRIANKR---------QSWVTAIQVFEYFIS--HHHVKAFESVFGGVTCLPGCFSMYRIKARKDGD-ND-WVPILVKP----EIVNEYSQ--SEVETLHQKNLLLLG--------EDRFLST-IMLRTFPRRKNIFLPQ------ARCRTVAPDTFSVLLSQRRRWINSTVH-----------------NLMELVRVRDLCGTFCFSMQFVVF--MDLVGTVVLPVAICLTF----------------------------------------------ALIVNSIITPPK----SFE----------------------------------------------------------------------------------------------------------------------------------------------EA---IPLMLLAIVLGLPAIL--------------------ILITT-RKVVYVAWMLVYLLALPIW-----------------------NFVLPVYSFWHFDDFSWGETRRV---EGEIRSKG----------HD-DS-T-A--V-FNGT--TIPLR-----------------R-----------------------------------------------------------------------------------------------------------------------------------WEDWEK----------------------------------------------SRLRKLRREEKRRKEMER--------QF------GAGFHG--------DPRLGGDLRGMGMGERPWARSEY--DSDNGS-----------------------------------------------------------------------------------------------LYSSEED-----------------------MWG---------------------------------------------------------------------------------------------------------------------------------------------------------------------------------------------------------------------------------------------------------------------------------------------------------------------------------------------------------------------------------------------------------------------------------------------------------------------------------------------------------------------------------------------------------------------------------------------------------------------------------------------------------------------------------------------GEVGGVST------------------------------------------------------------------------------------------------------------------------------------------------------------------------------------------------------------------------------------------------------------------------------------------------------------------------------------PFLP-----------------------------------SFFPTLLMT
	CocinBAC78196_3       MNPSQRG---D---------------------------Q-----R-P------------------PRA------ARPNPAAR-----QS--------------------------A-----------QPT-NS---------------------------------P-------ATPFDQQQQYA---SRQ---------------------------------------------------------------------------------------------HQLPHA--NV---------------------SFQNVELGD--RHAPV-----------------------------------------------------DQ-A----------------------RGQR--------SM---------------------------------------------------------------------PSAYRN----------------------DDLEGGDYQ-D--------------------------------------------------------------------------------------------------------------------------------------------------------------------------------------------------------------P----SK------------------------------------------------------------------------------------------------------------------------------------------MYRK--KSLVR---PDR------EKIDPHHRQ---------FHYRNHVA-QLE--QEGNASFGVQPS----------------------RTGNYPHHHQTQQHSQ----------------------------------------------------------RDTLRRGRS-------------------------------------------------------------------------LLAREEGDVN-ESGLNIFRRAQ------------------------------------------------------------------------------------------------------------------------------------------------------------------------TLRRKK----AAAAAP-PPDA-------------------------------------P------------------------------------K-----PKR--------------GCW--K--------------------------G-------------------------------------------------------------------------------------------------PGPGGP-WM-----T--------------YCLI--------------------------------------VTFWMPN---FLL-------------------S-V-------------------CG----------IRTP-----EAQ-RAWREKMGLVSLILLLMAGVGFLTFGFT------KSVCGTPPTRFHGG-AIGDDH----ISNGSVVIHGYTYDFSNFRHPPTPT----VF-NGSSNPLLEGD------W-----------------NLGG-NDASFLFQKV-N---DKCYSIVT---KAPSSS-ITGQ-GNFLDWYFPCNIHPQTGSGG-ANLTGY------------ENPTNCHVSPQT-KNM-------LSGMK---RLGQVYYTWEDVKN------TRRNLAVYESNVLDLNL--------------------------------------------------------------LN---------------------WLSRAQ-------------------------------------------V-----N------YP--------DVFDDLK------------------------------------------VGNSTYQGKDLTMYFI-------RTKQKAVAQCLTD-----------------------------------------------LVTIGFID---------------------------------------T-NSIGCV-AS----------------------------------------------------QVVL-YLSLVFIIGVVAIRFVMAVLFQWFFSWRLGN-FPRETYEERMARSNAIEKWSDNIHSAPAGGWRPDAEKV--KSSRKTFLPNISRFTPSDSA----------F-KA-RPMTAY-GKLDS-----RRTTVYSA----KGGKGT---------PPDSPS--RNSRSTM-SLV---D-SRGGFTD--------------------NTC-PFPLHNVVPQPPPDYE------PFNFPLAHTICLVTAYSESVEGLRTTLDSLA----TTDYPNS-----------------------HKLILVIADGMVKGDGNDMLTPEIVLSMMKEFVIPPEEVEAHSYVAIADGHKR-HNMAKVYAGFYD-YDPRTVEPSKQQRVPVVLVAKTGNPLEA-------------------NEAKPGNRGKRDSQIVLMAFLQKVMFDERMTTFEYEFFNSIWRVTGVSPDRYELVLCVDADTKVFPDSLTRMVSCMVCDEEIMGLCGETKIANKA---------ETFVTMMQVFEYYIS--HHMTKAFESMFGGVTCLPGCFSMYRIKAPKGDK-GY-WVPILANP----DIVEHYSE--NVVDTLHKKNLLLLG--------EDRYLTT-LMLKTFPKRKNMFCPQ------AVCKTIVPDTFRVLLSQRRRWINSTVH-----------------NLAELVLVRDLCGTFCFSMQFVVG--MELAGTLVLPAAISFTI----------------------------------------------YLIVDSIV--KS----GSQ----------------------------------------------------------------------------------------------------------------------------------------------NT---IPLILLAIVLGLPGLL--------------------IVVTS-RKIAYLGWMMVYFVSLPIW-----------------------NGVLPAYSFWHMDDFSWGQTRKV---QGDTGDD-----------HG-D-KL-G--E-FDST--HIVMK-----------------K-----------------------------------------------------------------------------------------------------------------------------------WAEFER----------------------------------------------ERLWRKAMQSRDSNYGEK--------Q-----------------------------------------N------YRYS-----------------------------------------------------------------------------------------------LTSNA-----------------------------------------------------------EVPMP--P---------------PM---------------DG----------------------------TSTADSSNY------------------------------------------------------------------------SSVP---TRAR----------HDSNTLLMLP------------------APLSANRQL----------MSSTPSVG--M---------SRSSED-----------------------HYY---------------------SDAA-----SNSN-------------QR--LIS--TPMVPDHYSDSLESTSTTTAHSRSQRSSPPDP----------------------------------NNPFRSHTTS--------------------------------------------------------------------------------------------------------------------------------------------------------------------------------------------------------------------------------------PTSN------EE-----FQP-------------------------------------------------------YAN-TEDDPRMSMSRR--GVGLT---------------------------------DN---------------------------------GP--VPGP-----------------------D-----G-VRR-------------------VSR----------------------------------------------------------PAGRRPTSQ-APQTNRYSRNSTAF----------TLPPGAAPP-----------------------------------------------QTNFGGN
	AgbisCAB96110_4       MGDFKP---SP--NSSQ-----------TRI--------------D--------------------------------NY------------------------------------------------------------------------------------------------------------------------------------------------------------------------------------------------------------------------------GDPF------AD-------------RPR------------------------------------------------------------------------------------------------------------------------------------------------------------------------------------------------------------------------------------------------------------------------------------------------------------------------------------------------------------------------------------------------------------------------------------------------------------------------------------------------------------------------------------------------------------------------------QTQFV---EPERPYGSSA--------SARPFESSAS--------------------------------------------------------------------------------------------------------------------------------------------------------------------------------L-P---QD-----LGG---GFD----------------------------------------------------------------------------------------------------------------------------------------------------------------------------------------------------------------------------------------------------------------------------------------------------------------------------------------------------------------------------------------------------------------------------------------------------------------------------------------------------------------------------------------------------------------------------------------------------------------D-EE-------------------------Y---------V----------------------------------------------------------------------------------------------------------------------------------------------------------------------------------------------------------------------------------------------------------------------------------EKLP---LNT------------------------------------------------------------------------------------------------------------------------------------------------------------------G--GNFA--------------------------------------------------------------------------------GGFYPPGP-----------VDPS-AYGDSH-----------I--HPGRP-SSVV----S-------TS---TNGVDSAWRRR-----QTIK-------RGVT-RKVKL-TQGNFIAEYPVPTPILNAV--------EDKW-KSTNKT-----------------------------------------------------------------------------------------------------------------EFSHM-------------------RYTAATV-DP--------DEF------SEENGWSLRTKMY--NR-----------D-TEIL--IAVTSYNEDKTLYARTLHGVMLNIRDICKTKQSKYWRRH-A----EEGT--PGWQKITVALIVDGLEP------MDKTV-LDILATIGV-YQDG---------VMKKQV-DGKDTVAHIFE----------------YTTQLSVDATPQLVLPRA--EDPNNLVPVQIIFVLKAQNQKKINSHRWLFNAIGRM----------------------L---NPEICVLIDAGTKPGHKSIYYLWEAFYNDPHLGGCCGEIHAMIKG-G---KK-LLNPLVAAQNFEYKMS--NILDKPLESSFGYVSVLPGAFSAYRFQAITGC-------PLEQYFHGDHSLADRLGPKGIYGMNIFTKN-MFLA--------EDRILCFELVAKAKDRWTLTYVKP------SKAETDVPESAAELIGQRRRWLNGSFAASVYALVNFFKLYRSGHGIIRMFFLHIQGLYNVFSLIFSWFALANMWLT-----FS-----IIIDLV-------------------PSQG----IVIF---------------------------GTETV----------------------------------T-HWVNLSFKWLYLSF-----LALQFILALGNRPKGERMAYVATLWVYGFLA-----------VYLLVCSFALTIKAFKNIPNE--LSFEGKSAGEIVLQ-FFEPPVGALIAAMISTYGIYLVA--------------------SFLYR-DPWHMFSSFLQYLCLAPSF-----------------------TNVLNVYAFCNLHDVSWGTKGSD---KAEAL-P---------SVSSS--KT-K-GAD-MAVVEDTTK-IQEDVDAAFKETVTRAITK-IE-SK------EV-VEKPTMDDQNKTFRTRLVSLWMLSNATLAIAIENISGLPSK--D-----PSV------------------------------DADTLQK-------------------------------------------------------------------------------------------------------------------------------------------RQSTYFAIILYSTFGLA---------------------------------------------------------------------------------------------------------------------------------------------------------------------------------------------------------------------------------------------------------------------------------------------------------------------------------------------------------------------------------------------------------------------------------------------------------------------------------------------------------------------------------------------------------------------------------------------------------------------------------------------------------------------------------------------------------------------------------------------------------------------------------------------------------------------------------------------------------------------------------------------------------------------------MVR-------------------------------F-IGCLF---------------------------------------------------------------------------------------------------------------------------------------------------------------------------------------------------------YF-F-KRNLFR-----CC-----------RKNRLFQVVNGHDSSF
	CrneoAAW43575_5       MTRHHD---PF--TNSA------------RV--------------D--------------------------------SS---------F-------------------------------------TPS----------------------------------------------------------------------------------------------------------------------------------------------------------------------------VNPN------TP-------------YPQ------------------------------------------------------------------------------------------------------------------------------------------------------------------------------------------------------------------------------------------------------------------------------------------------------------------------------------------------------------------------------------------------------------------------------------------------------------------------------------------------------------------------------------------------------------------------------SDQYQSYYP---PQ--LT-------H--YQGQ----Q-GY----------------------------------------------------------------------------------------------------------------------------------------------------------------------QY------DH-TGDVGYGGRSRRHGSWAA---------------------------------------------------------------------------------------------------------------------------------------------------------------------------------------------------------------------------------------------------------------------------------------------------------VN----------------------------------------------------------------------------------------------------------------------------------------------------------------------------------------------------------------------------------------------------------------------------------------------------N-ED-------------------------N---------E----------------------------------------------------------------------------------------------------------------------------------------------------------------------------------------------------------------------------------------------------------------------------------ELTP---LTT------------------------------------------------------------------------------------------------------------------------------------------------------------------G--PASS--------------------------------------------------------------------------------STFLT--------------TDPY-LSGGPD-----------------LPLASSA----S-------IS---SAGAD-FLTRQ----TAPRR-------GATT-KRIKL-TNGNFIADYAVPGPVSSSV--------EAKWLIDKASN-----------------------------------------------------------------------------------------------------------------EFSHM-------------------RYTAATC-DP--------DDF------TPENGWKLKTTSY--NR-----------E-TELL--IAITSYNEDKILYARTLHNVMLNIRDICNTKASKFWRRS-A----EEGR--PGWQKIVVALVADGLDP------MDKQV-LDVLQTIGV-FQDG---------ILKKEV-DGKKTAAHIFE----------------YTTQLSIDATPQLVQPHP--GEPNNLVPVQIIFVLKQENSKKINSHRWLFNALGRQ----------------------L---QPEICVLLDAGTKPGHKAIYHLWEAFYNNRNLGGACGEIHAMIKK-G---VK-LFNPLVAAQNFEYKMS--NILDKPLESSFGYVSVLPGAFSAYRYKAIQGR-------PLTQYFHGDATLAARLGKKGIYGMGIFTKN-MFLA--------EDRILCFELVAKKGEKWVLQYVKP------SKAETDVPEQAAELISQRRRWLNGSFAASVYSVFHFFRLYRSGHGPIRMLFLHIQAIYNVFSLIFSWFALANLWLT-----FS-----IIIELL-------------------PESA---NINLF---------------------------GTADV----------------------------------T-HWINLVFTWVYLAF-----LMLQLVLALGNRPKGEKGLYILTLWVYAFLS-----------LYLIICSIILSVVAFKGA-----LR-DGGSIDAKLGN-LFNSTNGVLVAAIMSTIGIYLIA--------------------SFLYR-DPWHMFSSFPQYMLLAPSF-----------------------TNILNVYAFCNLHDVSWGTKGSD---RAEAL-P---------AISSS--KE-K-DGE-TAVVEEQQR-SQGELDESFKQVVQRAVAP-YK-PE------EA-DEKPNLDDQNRTFRTRLVVVWLLSNAALAISIQTLNGLDTT--K-----QLVEACLPSSYNPDNGTVIVSTNGTCITQALEHDGDKLQD-------------------------------------------------------------------------------------------------------------------------------------------KQQIYFQAILWATFALS---------------------------------------------------------------------------------------------------------------------------------------------------------------------------------------------------------------------------------------------------------------------------------------------------------------------------------------------------------------------------------------------------------------------------------------------------------------------------------------------------------------------------------------------------------------------------------------------------------------------------------------------------------------------------------------------------------------------------------------------------------------------------------------------------------------------------------------------------------------------------------------------------------------------------MVR-------------------------------F-IGCVF---------------------------------------------------------------------------------------------------------------------------------------------------------------------------------------------------------YW-A-MRQMGR-----CW------------------------RRN
	CrneoAAW44688_6       MAYHYSH--D-S--SR--RQP------QGGYN-------YPSNYSNPSQ-----------------YS---------IPDSV---------------------------------------------YSG-H---------------------------STNT--QP----------------------VP-------------------S--PGGYHPQPSSTT-R-------------------------------------------------------------------------V----------------------------------------------------------------------------------------------------------------------------------------------------------------------------------------------------------------------------------------------------------------------------------------------------------------------------------------------------------------------------------------------------------------------------------------------------------------------------------------------------------------------------------------------------------------------------------------------------------------------------------------------------------------------------------------------------------------------------------------------------------------------------------------------------------------------------------------------VQPAYYQPQPTA--------------------------------------------------------------S------------------------SMTSHDVMYG-------------------RPS----------------------------------------------------------------------------------------------------------------------------------P------------------------------------GP-----NQ--------------Y-------------------------------G-------------------------------------------------------------------------------------------------AAPRDV-FRGPGA-------TT-------VPPP------------------------------------------------Q---------------------------------------------------------------QTPY-QP-------------------------Y-----------------P--DQ----------------------------------------------------------PYPSHTDYSDENKSFSSTTHLVSPQKEWGVGT------V-----------------------------------------------------------------------------------------------------------------------------------------------------------------VPVT-TI---PPVN------------------------------------------------------------------------------------------------------------------------------------------------------------------QP-PYQP--------------------------------------------------------------------------------YQ---------------------------------------A-YPP-QP-SPSP----T-------TP---RG-GTSHWH-AMR--KQLLE-------RRVI-KQIPL-HNGNLVMDVPVPKGAIPST--------KG---LGVMDG-----------------------------------------------------------------------------------------------------------------EMDSM-------------------RYSAATC-DP--------DDF------MRS-KFSLRQYLY--GR-----------K-TELF--IVMTMYNENSELLLRTLNAVIKNIAHLTTRTRSKTW-----------GP--DSWKKVVVCIVADGRKV------VDPRV-LKVLQLMGV-YAEG---------VMKDHV-VDKETQAHIFE----------------YTSQVVVSETGEV---------GFGSTPVQILFCLKEQNKKKLNSHRWFFNAFGPL----------------------I---KPNVCVLLDVGTKPSGHSIYELYKCFEKHPTVGGACGEIFADTGKWG---KY-LWNPLVAGQNFEYKMS--NILDKPFESVFGLISVLPGAFSAYRYDAVANHA-DG-TGPLAAYFRGEL-----MNQP-GATATIFDRN-KFLA--------EDRILAFEIVVKKNARWRLQYVKA------AKAGTDVPATVPEFISQRRRWLNGSIFAATYAMVCFWRIWTSGHGIFRKFNLTILTVYNLVNLLFNWLSVSSFYLA-----FF-----FLISSS-------------------ISGS---S---------------------------------------------------------D-----PFN-G--AGDEIFQVFNKVYIAL-----IFVVLVCSLGNRPQGSNYMYTFCIFMFAVCQ-----------GILLYCAGWTVYQAVPHTS---------EGWEDVSGL-FDNKTFVQLALALMATYGLYLIS--------------------SLLYF-EPWHMLTSFIQYLLLLPSY-----------------------VNILLIYAMCNLHDVSWGTKGDN---GSSKD-LG--------TAKKVE-KD----GK-EMAEVALPT-KQEDVEALWQQARQELRVPVKE-KT-----EKR-SPETKRADEDRNFRTNVVLLFLGSNMLVILLFTSSTFTNWV-N-------S------------------------------HFVDATSS-------------------------------------------------------------------------------------------------------------------------------------------TFNPYLTVIFYAVLGLS---------------------------------------------------------------------------------------------------------------------------------------------------------------------------------------------------------------------------------------------------------------------------------------------------------------------------------------------------------------------------------------------------------------------------------------------------------------------------------------------------------------------------------------------------------------------------------------------------------------------------------------------------------------------------------------------------------------------------------------------------------------------------------------------------------------------------------------------------------------------------------------------------------------------------ALR-------------------------------F-AGCLL----------------------------------------------------------------------------------------------------------------------------------------------------------------------------------------------------------YLI-FR----------------------------------MFGY
	CrneoAAW42050_7       MNPGDIYQPPGG--YS--P--------ARQN-------QRP-PQPQP--------------------------------FPQ-----------------------------------------------------------------------------------QP----------------------Y--------------------------PPPP----A-V-------------------------------------------------------------------------QYGDPF------SA-------------PPQR--------------------------------------------------------------------------------------------------------------------------------------------------------------------------------------------------------------------------------------------------------------------------------------------------------------------------------------------------------------------------------------------------------------------------------------------------------------------------------------------------------------------------------------------------------------------------------------PPA------ASLQNMSPA----W----H-EPPHASHPLQ------------PTSPTGPPA---------------PRYSL-------------------------------------------------------------------------------------------------PTQSL--------------------------------------------------------------------------------------------------------------------------------------------------------------------------------------------------------------------------------------------------------------------------------------------------------------------------------------------------------------------------------------------------------------------------------------------------------------------------------------------------------------------------------------------------------------------------------------------------------------SPFNGSPASAPAPAPYTMGSPP-NSHPPMHASPPQHIR-----FHANPS-------------------------H---------LPPQQQPAPSY------------------------------------------------------------------------------------SYPNG-------------------------------------------------------------------------------------------------------------------------------------------------------------------------IDDRLTSPPP---LLP-----------HH----------------------------------------------------------------------------------------------------------SSQSSMSAMPAPVPDNINYGPPSYPPQGYGNAADDDMNDSRPLL-------------------------------AHAAPDSRFGIPQSTSAMSMTAPAVRYQLSDAGAGDMGVTMYTGNGDAEG-----QN---------------------------------------G-FGTGDG-VGAG----G-------ED---EV--NMHYGPVPA--RIVRR-------NRTQ-KRVQL-FQGHLVLDIEVPTMLLEQC--------P-----IRQGN-----------------------------------------------------------------------------------------------------------------EFTKL-------------------RYTAVTC-DP--------NDF------VED-MYTLRQRLYDPPR-----------Q-TELF--IVITMYNEDDILFCRTMRGVMQNIAHLCTRSKSKTW-----------GV--NGWKKVVVCIVADGRKK------INPRT-RSVLAALGV-YQEG---------VGKNMV-NGKPVTAHVYE----------------YTTQLSINSSGKIGP------AGSNTVPIQMLFCLKEKNQKKINSHRWFFNAFGAC----------------------L---RPNVCVLLDVGTQPGPDSIYHLWKAFDINSSVGGACGEIVALKGMFW---KN-LLNPLVAAQNFEYKMS--NILDKPLESVFGYITVLPGAFSAYRYIALLNDE-KG-NGPLKQYFVGET-----MH---GSGAGIFSSN-MYLA--------EDRILCWELVSKRQCKWKLHYVKS------AYAITDVPDTVAELVSQRRRWLNGSFFAAIHSIVHFGYLYRSSHSFTRKFFLHIELVYQTLNMVFAWFALGNYFIA-----FF-----VLTESL-------------------NSL----G-----------------------------------------------------------------T-A--W-KYVNTPLHYIYIAL-----LLWCFLLSLGNRPAGSKIGYTSSMVGFALIT-----------IYMLFAAIYLTVKGVEDIQA--------AGEVTASTV-LGNKIFRNIVISLLATYGLYIIS--------------------SLMAL-EPWHMITSFFQYLLLAPSY-----------------------INVLNVYAFCNVHDVSWGTKGSD---KVSDD-L--G------AVKSS--DD-N---K-DEVTVDVPI-EQKDINAVYAAELQILGNKAPK-EV-----RVV-NDDQKQEDYYKNVRTNVLLAWTMTNGALVAAILQV--------------SG----------------------------------GDSA-------------------------------------------------------------------------------------------------------------------------------------------VATTYMGVLLYTVAGLA---------------------------------------------------------------------------------------------------------------------------------------------------------------------------------------------------------------------------------------------------------------------------------------------------------------------------------------------------------------------------------------------------------------------------------------------------------------------------------------------------------------------------------------------------------------------------------------------------------------------------------------------------------------------------------------------------------------------------------------------------------------------------------------------------------------------------------------------------------------------------------------------------------------------------FFR-------------------------------F-LGSSA---------------------------------------------------------------------------------------------------------------------------------------------------------------------------------------------------------YL-L-VR---------L------------------------FVGE
	PugraXP_003328148_8   MSTPHNH---PH--NR-------------------PQRQ-----Q-P------------------PLS------S-PFVSQ-------T--------------------------D------L----RPPRTA---------------------------------P-------------LIHQN---PAY---------------------------------------------------------------------------------------------NRYP----------------------------------DD--RESNL-----------------------------------------------------EK-D----------------------EGSYSPPHLDPSEP---------------------------------------------------------------------ILHPTSRDNLKSGVRFGVAQSSYDSHPHLAPP-----QHG-------------------------------------------------------------------------------------------------------------------------------------------------------------------------------------------------------------N----PV------------------------------------------------------------------------------------------------------------------------------------------MHRK--KSLVR---PDR------APIDPTHRL---------YNYRNHAA-AME--ADERGRVE--VS----------------------HTGATAFDGSAALAQQPFDPHAHPLEEHSPNSNSPGPMNTTHSRAGLMAALGRPAPPSGYAGLVGEAGGARTAATGGLRRGQS-------------------------------------------------------------------------ILARRPGEAE-ESGLAILKRGE------------------------------------------------------------------------------------------------------------------------------------------------------------------------TLRRTGRKRKSGVDAVETNST-------------------------------------P---------------------------------------------------------------------------------------------------------------------------------------------------------------------------------------------KPPISP-WA-----I--------------YCRA--------------------------------------VTCCFPA---FLL-------------------S-T-------------------CG----------INSS-----YTV-QALTSLTPCCSN-------TEFQ------------TVCGKPPLRYHSG-SIQ---------PGMIIFHGETYDFDNFKHPAAPG----I--AGGDNPAYS-A------F-----------------NAGA-MDGSFLFQRV-N---QRCQDIIT---PASRTG-IPTDGSGKLSWYFPCNLYDQYGASA-VNKTGY------------AEGRLCHTKDDA-RQA-------LAKMK---PLGQVYYTWDDLKN------SSRNLVVYDSIVLDLNL--------------------------------------------------------------LN---------------------WLDRSQ-------------------------------------------V-----S------YP--------DVFDDLK------------------------------------------QSNNQFSGQDITMQLL-------RAGGQQLGGCLTD-----------------------------------------------IIQVGYID---------------------------------------T-NTLGCV-AS----------------------------------------------------TVVL-YASLVVIIGVVLIKWAMAVWFAWFFGWRLGS-FGKETAEQRAQRAAAIETWSSDIYRPAPARYRPNARN-----AKKSLLPNTSRFTVMGKPGGVPGLGVAGS-GA-RPMSTYVGEMNR-----KSMMAYPSKPTGLAMKNS---------PPSTPGGLLPSQSAA-SLNQFVGSQRSSFMVGNAGGGGGGGSTEGSNVSQPPGC-PFPLYNVVPQPPPDYE------PFNFPLVHTICLVTAYSESVEGLRTTLDSLA----TTDYPNS-----------------------HKFILVIADGKVKGSGNDLTTPEICLSMMKDLIVRPDEVEPKSYVAIADGHKR-HNMAEVYAGFYS-YDNDTVEVTKQQRVPMILISKVGNADEQ-------------------HESKPGNRGKRDSQVLLMSFLQKVMFDERMTEFDYEFFNSIWRVTGVSPDHYEICLMVDADTKVFPDAVSRMAACMVRDSEIMGLCGETKIANKS---------DSWVTMIQVFEYYIS--HHLQKSFESMFGGVTCLPGCFSMYRIKAPKGGE-GY-WVPILANP----DIVEHYSE--NVVDTLHAKNLLLLG--------EDRFLTT-LMLKTFPKRKMMFCPQ------AVCKTIVPDTFRVLLSQRRRWINSTIH-----------------NLFELLFVRDLCGTFCFSMQFVIG--MELVGTLVLPAAISFTG----------------------------------------------YIIILTII--PG----TEK----------------------------------------------------------------------------------------------------------------------------------------------PI---ISLILLAFILGLPAAGTLNDNGSRNDTLLPPPSGRYSLNSSIDNWSSATVSDPYSTRLPSIQQLSLPQPLAREESKVSAGGHYLSNARNTMPLRQTSQDSYTGRMTDFDAREPILPAF----------RA-T-NE-T--S-GHS----PFED-----------------E-----------------------------------------------------------------------------------------------------------------------------------ER-------------------------------------------------------------VSPNH-----------------------------------------------------------------------------------------------------------------------------------------------------------------------------------------------------------------------------------------------------------------------------------------------------------------------------------------------------------------------------------------------------------EFSHLFQ-------------------------------------------SSHP--D---------EDQ-Q-----------------------------------------------------------------------------------------------------------------------------------------------------SSSHST-VLGGSGGS--------------------------------------------------------------------------------------------------------------------------------------NG---------------------------------------------------------------------------------------------------------------------------------------------------------------------------LELKAGFAR--GVTLS---------------------------------DT---------------------------------GA--VPDS-----------------------M-----GAMRR-------------------VDR----------------------------------------------------------PTHSNLPPI-LPHQH---QPASSNPFKTSASPDDDLPSPPG-------------------------------------------------FTTYRRS
	PugraXP_003328707_9   MAYHQP---VDE--ER--G---------GTWG--MPNHQQT-GHDIP--------------------------------LRD------------------------------------------------------------------------------------P----------------------LQ-------------------S--PQAFVPP----T-H-------------------------------------------------------------------------VINDPYYPSQNYQQ-------------S-EY--------------------------------------------------------------------------------------------------------------------------------------------------------------------------------------------------------------------------------------------------------------------------------------------------------------------------------------------------------------------------------------------------------------------------------------------------------------------------------------------------------------------------------------------------------------------------------------------------------------------------------------------------------------------------------------------------------------------------------------------------------------------------------------------------------------------------------------------------------------------------------------------------------------------------------------------------------------------------------------------------------------------------------------------------------------------------------------------------------------------------------------------------------------------------------------------------------------------------------------------------------------------------------------------------------------------------------------------------------LE---------PTV-------------------YG-G------------------G-G----------LHED-----YDS-SS-------------------------W---------VPASQHPSSNYES---------------S----------------------------------------ISG-----------------THTYEPKISSGFE------HP--------------------------------------------------------------------------------------------------------------------------------------------------------------VPSDAHE-DVP---LIR------------------------------------------------------------------------------------------------------------------------------------------------------------------NPGEYHQ--------------------------------------------------------------------------------NN---------------------------------------N-YTPGGF-SAEV----P-------TE---DS--YVRYGRIPQ--RQPRR-------YKTV-KRVEL-YHGNLVLDCKVPTKLLAMC--------P-----RKDER-----------------------------------------------------------------------------------------------------------------EFTHM-------------------RYTAATC-DP--------NDF------KDE-RYTLRQVLYEPAR-----------R-TELF--IVMTMYNEDDQLFTRTMHGVMKNVQHLCSRDRSKTW-----------GK--DGWKKVVVCIVSDGRSK------INSRT-LSVLAAMGV-YQDG---------VAKNVV-NDKPVTAHIYE----------------YTTQISIDPDLKFKG------SEKGLVPVQILFCLKEKNQKKINSHRWFFNAFGPI----------------------L---QPNVCVLLDVGTQPGVSSIYRLWKSFDINSNVGGACGEIVALKGKFL---RN-LLNPLVAAQNFEYKMS--NILDKPLESVFGYITVLPGAFSAYRYIALQNDA-KG-EGPLTQYFKGET-----LG-H-SADADLWTKN-MYLA--------EDRILCWELVSKRNSSWILHYVKN------SFAVTDVPDQVPELISQRRRWLNGSFFAAIHSTVHFGYLYRSSHSFLRKAVLHFEMVYQTFSMLFSWFGLANYYIA-----FV-----ILTKSM-------------------EDP----S------------------------------------------------------------F--NFN-G--I-QYFNDVLRYIYLGV-----LIMCFLLAMGNRPQGSKVMFTLALVVFAFIT-----------LYMTFAGVFIAVKGILNAEAA--IV-ASGGHFTVADI-FANRIFRNIVLSLVATFGLWLIA--------------------SFMFF-EPWHMFTSFAQYILMSPSF-----------------------INVINVYAFCNVHDVSWGTKGDN---KVETD-L--G------VVKAA--ED-G--KT-GKVDITVPT-DEKDINAAYDDACHVLSNKPPP-EK-----ETI-DAETKMTDSYRNIRTNVVLAWALMNGALVAVILST--------------KA-------------G------------SN--ISQDGDSA-------------------------------------------------------------------------------------------------------------------------------------------KVNTYMTFLLYSVFGLS---------------------------------------------------------------------------------------------------------------------------------------------------------------------------------------------------------------------------------------------------------------------------------------------------------------------------------------------------------------------------------------------------------------------------------------------------------------------------------------------------------------------------------------------------------------------------------------------------------------------------------------------------------------------------------------------------------------------------------------------------------------------------------------------------------------------------------------------------------------------------------------------------------------------------FVK-------------------------------F-VGTTM---------------------------------------------------------------------------------------------------------------------------------------------------------------------------------------------------------YL-V-QF----------------------------------IFTG
	SpreiCBQ67873_10      MPPRYP---FGG--GG--G--------GGRQ------SDEA-HHQSP--------------------------------ERH-----------------------------------------------------------------------------------HP----------------------QS----------------------HATAYPT----Y-D-------------------------------------------------------------------------LGADPTTP------------------------------------------------------------------------------------------------------------------------------------------------------------------------------------------------------------------------------------------------------------------------------------------------------------------------------------------------------------------------------------------------------------------------------------------------------------------------------------------------------------------------------------------------------------------------------------------------------------------------------------------------------------------------------------------------------------------------------------------------------------------------------------------------------------------------------------------------------------------------------------------------------------------------------------------------------------------------------------------------------------------------------------------------------------------------------------------------------------------------------------------------------------------------------------------------------------------------------------------------------------------------------------------------------------------------------------------------------------------------------------------PHV------------AFDSYMPTS-A------------------A-G----------DRPG-----YD--------------------------------------------LPSA-----------------------------------------------------------------------------------------DYYNNHRP-SYPP--------------------------------------------------------------------------------------------------------------------------------------PHMGSPRMSNPYNDSSHAHHGGPDPFDEHDGDVP---LLP-----------RE-GNYAYAPASHFDEHGNHVGPIDKYGDGDDDV-------------------------------------------M-----D------ED--------AVNGHARGR---------------------------------------LLRNQGAQH---------------------------------------------------------------------------------DD---------------------------------------G-YMPGGF-DPNM--LEN-------GQ---AG--GVRYGKIPQ--RVPRR-------YKTL-KRVEL-YHGNLVLDCPVPSKLLDKL--------N-----DRESR-----------------------------------------------------------------------------------------------------------------EFTHM-------------------RYTAATC-DP--------DNF------KDE-RYTLRQVLFDPPR-----------R-TELF--IVLTMYNEDEELFTRTMHGVMTNIAHLCTRERSKTW-----------GK--EGWKKVVVCIVSDGRLK------INSRT-LACLAAMGV-YQEG---------VGKNVV-NGKPVTAHIYE----------------YTAQLSIDPSMHFKG------REKGIMPVQILFCLKERNQKKINSHRWFFNAFGQI----------------------L---QPNICVLLDVGTMPRPRSIYHLWKAFDINSNVGGACGEIVALKGKFW---GA-LLNPLVAAQNFEYKMS--NILDKPLESVFGYITVLPGAFSAYRYIALQNDA-HG-QGPLCSYFKGET-----LHGG-QSDADVFTSN-MYLA--------EDRILCWELVSKRDSAWILHYVKS------AQAVTDVPDQVPELISQRRRWLNGSFFAGIHSIIKFGYIYRSSHSFGRKFALHIEIVYQTIQLVFSWFGMANFFIA-----FF-----ILTSAM-------------------SDK----I-----------------------------------------------------------------H-A--L-HVPNLVLSYIYIAF-----IIFCFLLSMGNRPAGSKFGYTLAMVVFALLT-----------LYMTGAAIYLATDSILNATK------PNGGG--AESL-VSNRTFVNIVISLAATYGIWLIA--------------------SIMFL-EPMHMITSIVQYLLLAPTF-----------------------VNVISIYAFANINDISWGTKGSD---TVMTD-L--G------VVGGS--G------T-NQVEVAIPT-ESKDINDAYDDAIHVLSNKAPKAGP-----RTV-DKDQKQKDYYATVRTNVVLCWSLSNAALVVGILNI--------------SS------------------------------------SA-------------------------------------------------------------------------------------------------------------------------------------------TRTIYMGFLLYSVAGLA---------------------------------------------------------------------------------------------------------------------------------------------------------------------------------------------------------------------------------------------------------------------------------------------------------------------------------------------------------------------------------------------------------------------------------------------------------------------------------------------------------------------------------------------------------------------------------------------------------------------------------------------------------------------------------------------------------------------------------------------------------------------------------------------------------------------------------------------------------------------------------------------------------------------------LFR-------------------------------M-MGSTI---------------------------------------------------------------------------------------------------------------------------------------------------------------------------------------------------------YL-I-KR---------L------------------------FSGE
	PugraEFP91815_11      MAYNSH---HHPLRDQS------------SR--------------QP-------------------------------SY------------------------------------------------------------------------------------------------------------------------------------------------------------------------------------------------------------------------------ESGI------DA-------------SPT---------------------------------------------------------------------------------------------------------------------------------------------------------------------------------------------------------------------------------------------------------------------------------------------------------------------------------------------------------------------------------------------------------------------------------------------------------------------------------------------------------------------------------------------------------------------------------LY---HPQ-----MA-------S--HPSQ--HA--------------------------------------------------------------------------------------------------------------------------------------------------------------------------------LTH---Q-----------SSFH----------------------------------------------------------------------------------------------------------------------------------------------------------------------------------------------------------------------------------------------------------------------------------------------------------------------------------------------------------------------------------------------------------------------------------------------------------------------------------------------------------------------------------------------------------------------------------------------------------------DEKS-------------------------S---------LTH--------------------------------------------------------------------------------------------------------------------------------------------------------------------------------------------------------------------------------------------------------------------------------HALP---M-A------------------------------------------------------------------------------------------------------------------------------------------------------------------G--AAYP--------------------------------------------------------------------------------GGYYPPTGGPGYPPNDMPGYPPSGMPGYPPA----PT---SF--SGSMP--SPG----G-------AA---SMVSDDDWRRR----ARPVQ-------RGIT-RRVKL-TQGNFINDYPVPKAISNSL--------EQKYLQQAIGK-----------------------------------------------------------------------------------------------------------------QFSHL-------------------RYTAATC-DP--------DDF------TPENGWKLRTATT--GN-----------E-TELL--IAVTYYNEDKVLFARTMHGVMLNIRDICKS-NSKFWNGKGA----EAGQKGSGWQKIVVCLIFDGIGP------CDK------------------------------------------------------------YTTQLSVDHKPSLVVPTQDGDSKTNLVPVQMIFCLKQKNSKKINSHRWLFNAIGRQ----------------------L---DPEVCILIDAGTKPGKRSLYYLWQAFHNDRNLGGACGEIYAMLKG-G---KK-LINPLVAAQNFEYKMS--NILDKPLESAFGYVSVLPGAFSAYRFRALSGR-------PLQQYFHGDHTLADRLGKKGLNGMGIFTKN-MFLA--------EDRILCFELAAKANDAWLLSYVRA------AKGETDVPEQAAELISQRRRWLNGSFAASIYATIHFFRFYKSSHNPIRLLMFHVQALFNIFQLIFTWFSLANLWLT-----FS-----IIIELL-------------------PQNG----VFLF---------------------------KDEVI----------------------------------T-HWVNLVLQWLYLGA-----LALQFVLALGNRPKGEQTTYVICFIIFAVLS-----------YYLFFCALLLTVRAFGSLT----FK-DSPTIVEKFHV-LIGGTNGVLLAALVSTYGIYLIA--------------------SCLYA-DPWHMLSSFPQYMGLAPSF-----------------------TNILNVYAFCNLHDVSWGTKGSD---KVDAL-P---------SVKSS--NE-KNDGENGPTVQDVVR-TEEDLDANFKAVVGRAITP-WS-VV------EV-AEKPTEDDGNKTFRTRLVSVWMLSNAALSVAIANVNGLNKS------------------------------------------TADEEK-------------------------------------------------------------------------------------------------------------------------------------------KQSMYFNIILWSTFGLS---------------------------------------------------------------------------------------------------------------------------------------------------------------------------------------------------------------------------------------------------------------------------------------------------------------------------------------------------------------------------------------------------------------------------------------------------------------------------------------------------------------------------------------------------------------------------------------------------------------------------------------------------------------------------------------------------------------------------------------------------------------------------------------------------------------------------------------------------------------------------------------------------------------------------AVR-------------------------------F-VGSTY---------------------------------------------------------------------------------------------------------------------------------------------------------------------------------------------------------FW-L-KTNLTR-----CC------------------------KKT
	PugraEFP89079_12      MTNQHTS---LT--DLTQLVPSSSSSPNLDT---TPKSQ-----QQPSADETVALLKTR-FLSDLPYL---------WLS-P----------------------------------------------------------------------RCLISLALNKNS--PV-NSDQSLNAYASDWW----DCSEDR-RKRVENESGQGFGSGPHIWA---------LAGKAYYYMRRTGGDQSIITRGESGSGKSEARRLALRFIVDI---SSAL---PGKKGSKLVQQIPAAQFILESFGNAHTLE---N----SNASRFGQYTELQFTENGKLCGLKSLEYYLQRSRVV--SRP-SGERNFHIFYYLTAGGSPEERAYLFLD-QPPTTTGLAQLPGQALRNNADHSASQPFRF----------LTQA-RNQSGQA-SAASDAQQFVRLKQAFKAIGFSKKSVASTCQLLAAILHLGNLEFVLDKGK--NAEAATVANPPL----------------------LDVVASFLGVKSETLESTLTYQTRMVSGERCTIFLDSEGASQNRDDLAKMLYGLLFSWLNETINQKLCKDD---------FTSFISLIDLPGTQNNVSRGLNQGD--------------------------------------------------------------------------------AEYVTEGLDAHLPGLQTPFY--ENSEILRVL---------THVPGGLVHIIDDQSRRP--------NKTDQTMLDAMGRRWGNNTSFTFKDGDERLDRPGSFTCSHYSGPVTYSVEGFLIQNRDVVSPDYLTLFGAS------RRASTGHGSTNSFIRQLFVDANLTTTTHPMSEKTIVAA--QQLQR---PMR------APS-T--------------------------------------RRKNRH-DVPEKSANDDPTED-----------------------------------------------------------------------------VTKKDAKAETD---GKLVVSEFNESLTTLLETMQDTKTWFIFCLKSN--------------------------------DSQLSNQFDGKLVKQQVKFFNIPELARRLKDDWMVSLENNEWWDRYKEC----------DPIASDVVRLSLISWQ-ERIEGIK-NMMD-WDNHDIMLGNYKIFMNDAAFRQLEDRLRAADGDEQRRYQEK-------------------AAVQGTAETFAGND-PY-----GM----------------------------------------PHQ-----SPTFYP-----------------AGAHGNSSEIGLPLVSHAAGQAGHI---------GGYFDDDRKTV-----MT--------------D-------------------------------TEGG----------------------YGSPM--HESESKSYLGTDRYAPSRNMFDSTGKPADS----EKDAL--------TEGAQPGRGEVAEEVVGESSLRKK-WL-----L--------------LVWA--------------------------------------LTFYVPN---FLL-------------------A-W-------------------IGR---------MKRP-----DVR-LAWREKLAINIVIWFCCGIAVFVIAIMG------NLICPKEF-VFSAN-ELSSHSFSSNANNMLVAIRGEVFDLTSFAPVHYPS------VV-----PTKAV------Q-----------------SYGG-TDATNLFPVQVS---ALCSGNGN---GISDWIIL-SG-AN----TTSLEPNSVY--HDFRAFTSD--------------ARPDWYFEQM-YYL-------RY-SY---RRGFMGKTPKEIQSLAR--NGRKSIAILDGSAYDLTD--------------------------------------------------------------YI---------------------TVGPG--------------------------------------------I-----RTPTGTSPP---SVDSQFMSPDIV------------------------------------------QLFQQGAGGDVTDKFNALN--MDRNVKQAQRICLRN-----------------------------------------------LFFAGKVD---------------------------------------NRQSAQCQ-FA----------------------------------------------------QYIL-LIFSIMMVSIIGFKFLAALQFGKAR-----------------------------------------------------------------------------------------------------------------------------------------------------------------------------------------------QPE-----------D-HEKFVIIQIPCYTEGEESLRRAIDSVT----QLKYDDK-----------------------RK--------------------------------------------------------------------------------------------------------------------------------------------------------------------------------------------------------------------------------------------------------------------------------------------------------LLF-VNLLHLG--------EDRYLTT-LLLKTFPTFKTTFIQD------AFAKTIAPDEWKILLSQRRRWINSTIH-----------------NLAELLMIERLCGFCCFSMRFVVF--IDLFSTLIQPVTVAYLA----------------------------------------------YLLYLVGS--KS----GLV----------------------------------------------------------------------------------------------------------------------------------------------PT---TSIIMIAAIYGLQALI---------------------FVFH-RKFEHIGWMFFYLLAIPIF-----------------------SFLIPIYSFWKMDDFSWGNTRVV---LGEAGKKL----------VI-H-DE-G--K-FDPS--SIPLK-----------------T-----------------------------------------------------------------------------------------------------------------------------------WQEYEN----------------------------------------------ELWERGSNQSIGSIIADK--------RN----------------------------------------A----SAKEAS---------------------------------------------------------------------------------------------------------------------------------------------LYGQETSYDP--------PVMMP-----------------------------------------------------------------------------------------------------------------------------------------------------------------------------------------------------------------------YSRTHSP-----------GLNE-Q-----------------------------------------------------------------------------------------------------------------------------------------------------NHDARS-LLSGYQ--------------------------------------GGGGS--------------------VMLMP------------PGNGG--------------------------------------------YM---DPMAGRAMSVHSFGG-------------------------------------------------------------------------------------------------PQAMMGGGMANSF-------------------------------------------------MGPNNGMMPMGMGSMY---------------------------------------------------------------------GP--VPGF-------------------MQGQL---G---DNG-------------------SRRGSGAGFPI------------P-NRGGLPSDEQII---------ADIQAVLARA-DLNTIT-KK-----------GVRQE-LE----------AMYAT-ELGDK-KAF-VNQ-A------------------------------------IEDQLG
	PugraEFP83544_13      MPEHSPD---------------------------------------------------------------------------------------------------------------------------------------------------------------------------------------------------------------------------------------------------------------------------------------------------------------------------------------------------------------------------------------------------------------------------------------------------------------------------------------------------------------------------------------------------------------------------------------------------------------------------------------------------------------------------------------------------------------------------------------------------------------------------------------------------------------------------------------------------------------------------------------------------------------C--KTLTR---PER------YVT-P--------------------------------------A----------------------PLINPTAPIRT----------------------------------------------TGF------------------------------------------------------------------------------------------------------------------------------------------------------------------------------------------------------------------------------------------------------------------------------------------------------------S---NSF-------------------------------------P------------------------------------PQ-----QS--------------N-------------------------------H-------------------------------------------------------------------------------------------------PPWYSP-WS-----L--------------YVRL--------------------------------------ITLPIPS---FFL-------------------S-A-------------------IG----------IHQS-----NAQ-QAWREKVALCSIALLAALFTGFVTVGMN------RALCPLTQKDSPGSMIPFD------SHLPILGIRGWAFNVSKSNNPPGSP----I--N-----FQSIS------Q-----------------AHSG-LDISTLFDQSHLPPSPSCQAPELLGPFAHS---------------------------NLCYDPLS-------------KSP-----------A-------Y--SQLINASVPVGYTWDHVAN------L-DGYMVINGIVLNLQP--------------------------------------------------------------YL---------------------ASNPHP-------------------------------------------I-----E------QD--------PVDQAIRHM---------------------------------------LQANLTSMGKDATRLFS------YSNDLHRAIPCLIS-----------------------------------------------RFRAGSID---------------------------------------K-ITPGCF-VS----------------------------------------------------QLFL-YVSLIVILGVVLVRFLMAIFFSWFLSDRLIR-PPRN--LRRKVI-------------------------------SPAVLPEGANLSITNKNG---------------------------------AAPWAN-----HLNNNNNSPQNSPTRPSNLK-LF-G---AAI-------SEKSSLL-DP--------NSA------QRN-RKQQQQQQQKAALDSQGLINMAAIG-AELFCVCLVTCYSEGAEGIKKTLDSIS----AADYSDA-----------------------RKLLFVVCDGMITGHGEKISTPDVCVGFLDADPL-FGDPMPMSYRAVAAGAKE-HNQAMVYAGHYTQVE--------GRRTPMIVIVKCGTAEEG------------------KIEKKPGNRGKRDSQMILMNFFSRVTYNDRMSPLDYDLFRKIQVLMGVTPDFFEVCLMVDADTTVMKDSIGHLVNCMQHDPLIMGVCGETRITNKR---------QSWVTAIQVFEYYIS--HHLAKAFESVFGGVTCLPGCFSMYRLKARRMND-GD-WVPILAQP----EICREYSQ--SIVTTLHQKNLLLLG--------EDRFLTT-LMIRTFPARKMMFCPQ------AKCRTLVPDEFAVLVSQRRRWINSTIH-----------------NLMELVRVPNLCGTFCFSMQFVVF--MELMGTIVLPIAITLTY----------------------------------------------SLIINSILHPPK----NFS----------------------------------------------------------------------------------------------------------------------------------------------DA---IPLILLAAILGLPAIL--------------------ILATS-RKVSYVFWMLIYLIALPVW-----------------------NFVLPLYAFWHFDDFSWGETRKI---QGEAKSQG----------HD-EGSK-T--T-FDAN--TIPHR-----------------R-----------------------------------------------------------------------------------------------------------------------------------WEDWER----------------------------------------------SRLKKMKREERRRREFER--------TF------GTQQY--------------------HL--STIGGSEY--GGDTVS-----------------------------------------------------------------------------------------------MVSSEDD-----------------------RWGLAI-------GNY--DST-------------EVARP--P---------------VGLYP-VDDIL---SSVDGS---------------------------------------------------------------------------------------------------------------TASTLNGDELGAILDQGWNDDLPFVEPK------------------------FPS-----PSKQTL-----VPPPS---------SSRLSPVAGGFISDHHHHHHHPYLHHHQQQHH--Q------------------PNAS-----ATFN-------------HPHFNHPPSNPYS-------------------------SQQ----------------------------------LPTSSSSSSSTFLIRDSPNPNSNPNPIIGSSRSTSPVNAFDPKPPQRYR-LEELLT--------------------SLLPK--------------------------------------------PLS----------------------------------------------------------------------------------------------------------LS-SLNFCSS------SFWGLVPW-------------------------------------------------------------------------------------------------------------------------------------------------------------------------------------------------------------------------------------------------------------------------------------------------------------------------------------------------------------------------VVEFFV
	PugraEFP78527_14      MKKKLPV---AD--GK----V--------DSSGAVAEKQ-----EMPEDEAIISFQNSALILVDIQYDFLSPHGALSVPSAPEILPTAYGLLDEGLEWKAVVASKGTDPEVENYSAFMTEDDDDLLNDYL-RSLGVRNLFCMAELHDILIGQSILLH--INPLKPTQD-INDQSARAYEQQQQQQ------------------SSNPLPPHLYQ---------LASDVSYSLKRTAKTQAIIYSGFSGSGKTTSMRLITNQFIRLSQLNSLGPSSQSSQALKLTDQIPHLFTLLNSFTNAKTLL---N----PSASRSSSLLELHFDNLFHLAGAKLLVFGLERNRLRIPLKS-SHDRTFDIFYQLLAGIPPDQRTSLALHPDPSH-Y----------------------D--L--------LASSSC-YRIPDRP-DADRIGFDDLQAALKSLGFKPKHIQSLFKLLSAILLLGNIQFELSESRDFQDQSASVNNLET----------------------LELVSDLLGLPSQDLARVLTNRVQYIRKETVTVLLRPEAAVQQRDDFTNALYGVLVAYVVETANHKLFPGDGFINDLQAQGGSSILQFDSPGPQGRSEEL---A----------------DMLGSGSDFPTRRHSIKKLERSNTLLGRAKSFGASAYEEFCINYQTELINTWFNNQHFDPQ---SSRAAADGIQI--H--QIDSSQDLSSSRLEMLRGGLLGGKADSKPGGIIGGLAKTSNSQRKGKYNTMEEADNDVLDGMRSHFASHPSFISRPSHST--SQSVFGIQHWSGPVSYDATGIIQADLGLVDVEFVTLLR---------------NSSDSFVSRLLSGPSLALDRHPLDPSVLVAA--QVSSS---PLR------RPS-P--------------------------------------ILPTHP-HVSLEPGSPRGTPLDST-----------------------------------------------------------------------------VALLD---TSVVQPTLSQLNATLSQFISHFSQCQVWHVLNLKPN--------------------------------DELYANDWDPVRVEHQLNSFRIPELIARKKVDYPFDFDLTMFSIR--------FR--LEGTE------------ATDLRRQLTTGLML-EENKDFAIGRSRVWLTLHAFQSLEERLLAEHPAGSQPRPI-------------------AG-------HLAGVDIPGG-----S----------------------------------------PREL-----DSWGD-----------------LGGGGSGSYQHLVTSGSGSGEDRP----------HSGYEAERNIP-----QS---------------------------------------------PGFGGEGQLHDPSHGGSYQDGPAQSRVWGSEWESKQPEEQDMLNKESRYMDVGLIKHNQIDGNTNRDGATDDV--------LL--KPDQNQT-LEEVESSKARMW-WV-----V--------------IVWA--------------------------------------LTFYIPN---FFL-------------------S-T-------------------MGR---------MKRP-----DVQ-MAWREKVALCMIIFLMCGAVLFVILGLG------KIMCPNLAKAWNPT-ELGYHA---TESDFYVGV-------------------------------------------------------------RG-QDLTNYFPVPLK---LACPNVQS---D-TVNL---QF-EN----WTAIVPNAVHVSGSAQVVKSS------------ALANDKWYLEKF-LPF-------MT-NF---YKGPIVYGHKLISGL----ANNRSIGIYDGGVYDLSD--------------------------------------------------------------YF---------------------YTYNTQ-------------------------------------------N-----R------NP-----QFQYIDKSIS------------------------------------------DLFQQQPGQDITKEINAL--PLNDTEKSASLACLRN-----------------------------------------------MFYLGDTD---------------------------------------FREGPQCT-VA----------------------------------------------------NYIL-LAFTILIAAAVVAKFIAALQLGTKR-----------------------------------------------------------------------------------------------------------------------------------------------------------------------------------------------MPE-----------L-RDKFVICQVPCYTEGEESLRKTIDSLA----TLKYDDK-----------------------RKLIFVICDGMIIGSGNDQPTPRIVLDLLGVDPS--IDPDPLLFQSVSEGSKQ-LNYGKVYSGLYE-VD--------GHVVPYVVVVKVGKPSE---------------------RSKPGNRGKRDSQILLMRFLNRIHFDAPMCPLELEICHQIKNVIGVEPQLYE-----------------------------------------------------------------------------------------------------------PLVV--------------------------------------------SN-LIIDEYAEIHVDFIPD------ATAMTAAPETWAVLLSQRRRWINSTIH-----------------NLGELMFLEDMCGFCCFSMRFFVM--LDLVGTIILPSTTVYII----------------------------------------------YLIVIVAT--KQ----AAI----------------------------------------------------------------------------------------------------------------------------------------------PI---VSLVIIAAVYGLQAVI---------------------FLLK-REWGLIFWLLIYLMAYPIW-----------------------SFFLPIYSFWHFDDFSWGNTRVV---VGEGKHKK--------VLAD-T-DD-V--G-FDPS--MIPLR-----------------K-----------------------------------------------------------------------------------------------------------------------------------FSDYQA----------------------------------------------AMWDEDGKSS--------------------RAGGAAGVGG--------YGRRPESV-------------------GGFS-----------------------------------------------------------------------------------------------MASRP-MGPMGMM---GAGGSVMGGGLE------GG-------GDY--Y--RD--G--------HP----------------------R---------S-----------------------------------------------------------------------------------------------------------------------TM---------------YRAS-G-MNLA------------------TPGSYNR--------------SDSRSP--SQRGSTMAGLNRQAMN-----------------------DFGGYQ------------------PG-------LNQH-------------QS--MIS--LA--GIR-------------------------AAQQQ------------------------------QAAMS-VFNGV--------------------------------------------------------------------GGAGSVRGSMMDFMGG-------------------------------------------------------------------NPGTATPGMFMGPGYPSM--------------------MPMGGSGG-------NGEMDHHARNMS---------MFGMGGA------GG--IMPGNPSMMMGLGGTPSMMMMNNPMNGVGPGG------MMAYPIGAQMTGSGT----------------------------------------------------------------GT---------------------------------GP--AGGP-----------------------P-----Q-QQV-------------------INQ----PLT-------------Q-NMSTDPTEEQII---------ETLKIYLSQQ-DLMKIT-KR-----------SVRE-ALN----------HWFPNANLNDK-KAF-INA-Q-I----D--------------------------Q--ILAGNN
	PugraEFP77369_15      MDIQPK---VDE--N---------------------------GSPYP------------------------------IPSDS-----EAL-------------------------------------LPN-N---------------------------------H-----------------------N------------------------------------------------------------------------------------------------------------------------------------------------------------------------------------------------------------------------------------------------------------------------------------------------------------------------------------------------------------------------------------------------------------------------------------------------------------------------------------------------------------------------------------------------------------------------------------------------------------------------------------------------------------------------------------------------------------------------------------SN------EPIPPHQQL----P----S-YY----------------------------------------------------------------------------------------------------------------------------------------------------------------------NH------LP-TTQDQ--ANARRTGL--------------------------------------------------------------------------------------------------------------------------------------------------------------------------------------------------------------------------------------------------------------------------------------------------------------------------------------------------------------------------------------------------------------------------------------------------------------------------TDSSERSAID-------MPPPIT-------------------H-------------------ELDP----FT-------------------H-A------------------I-G----------ISDE-----DEQ--------------------------------------------------------------------------------------------------------------------------------------------------------------------------------------------------------------------------------------------------------------------------------------------------------------------------G------------------------------------------------------------------------------------------------------------------------------------------------------------------------------------------------------------------------------------------------------------------YA--YGA-----------EDEK---ESA-------YANIVS-QDDHNT-FSS----SI-------H---SSA--NPHWGPAPA-GRALRR-------NRTR-KRVAL-TNGNLVIDRPIPGRLLSFL--------P-----RRGEE-----------------------------------------------------------------------------------------------------------------EFEIM-------------------SYTAATC-DP--------DDF------ESE-KYTLRAAKM--NR-----------E-TELF--VGVTMYNEDEVLFTRTMHGVMKNIAHLCTRNKSRTW-----------GK--DGWKKVVVCIVADGRKV------IHPRV-LDCLSALGV-YQDG---------VGSNMV-QDQPVTAHIYE----------------FTTQLSVDSDLKFKG------LEKGIVPTQIIFCMKERNQKKINSHRWMFNAFCPL----------------------L---QPNVCVLLDVGTKPGPRSLYHLWKCMDLNSNVGGACGEICAMKGKGW---LG-LLNPLVAAQNFEYKMS--NILDKPTESVFGYISVLPGAFSAYRYIALKNDE-IG-RGPLASYFKGET-----LA---GRDADVFTSN-MYLA--------EDRILCWELVAKRGHNWVLKYVKS------AWGETDVPNEVPEFISQRRRWLNGSFFAAIYSLAHIGQMTRTEHSRKKALALYFEGLYNFLNLLFAWFGLANYVSITPLPSFSALAITLLPDLLTRPPRLSVHFLCITIILTRRSI----S------------------------------------------------------------Q--NAQ-G-----------SQNHQHS-----ITRCFLLSMGNRPQGAKWKYITAMIIFAGLA-----------LYMLVACVLILVKAVKGG--------------------ANATLYAQIVISLIATLGSWITS--------------------SILAL-DPWHLLTCMLQYLLLAPAY-----------------------INVLNVYAFANLHDFSWGTKDHN---IILTD-L--G------VAVSA--G------D-SKVEITCPL-EQKDLDQTYDEALMNLKTRPKL-LEKNR--SDK-EKEALKQDYYKSVRTNVVLLWTLTNGILVGCILDGDVTGSF-A----------------------------------------TGKASL-------------------------------------------------------------------------------------------------------------------------------------------KVRLYMIIILGFVAFMA---------------------------------------------------------------------------------------------------------------------------------------------------------------------------------------------------------------------------------------------------------------------------------------------------------------------------------------------------------------------------------------------------------------------------------------------------------------------------------------------------------------------------------------------------------------------------------------------------------------------------------------------------------------------------------------------------------------------------------------------------------------------------------------------------------------------------------------------------------------------------------------------------------------------------LIR-------------------------------L-GGSTI---------------------------------------------------------------------------------------------------------------------------------------------------------------------------------------------------------YL-G-IR----------------------------------LFAG
	PugraEFP76086_16      MSPHRN---DP-FSDQP----------NPDL--------------G--------------------------------RY---------H-------------------------------------LSD-N--------------------------------------------------------------------------------------------------------------------------------------------------------------------------DDSF------TG-------------QPP----------------------------------------------------------------------------------------------------------------------------------------------------------------------------------------------------------------------------------------------------------------------------------------------------------------------------------------------------------------------------------------------------------------------------------------------------------------------------------------------------------------------------------------------------------------------------VDNHHYANFIP---SQ--SH---------SHSGE----S-EY----------------------------------------------------------------------------------------------------------------------------------------------------------------------EL------STPTGR-----YEAPI-TFG----------------------------------------------------------------------------------------------------------------------------------------------------------------------------------------------------------------------------------------------------------------------------------------------------------------------------------------------------------------------------------------------------------------------------------------------------------------------------------------------------------------------------------------------------------------------------------------------------------------D-QE-------------------------D---------E----------------------------------------------------------------------------------------------------------------------------------------------------------------------------------------------------------------------------------------------------------------------------------EGIP---LKE------------------------------------------------------------------------------------------------------------------------------------------------------------------APFDSHL--------------------------------------------------------------------------------GGFRPEAGGLASDPS-KPDFDPVANFGFPV-----PN----F--SGSSQ-ENTF----SSASNTNLYR---SQTTTEAWGKRQ---RIDPK-------RAKT-IKVKL-QHGNFVNEYPVPTAVKTAN--------LAGG-YKGEST-----------------------------------------------------------------------------------------------------------------EFSHM-------------------RYSAVTC-DP--------DDF------TREAGWTLRTENY--GR-----------R-TELL--VAITYYNEDKILVARTLHGVMLNLRDMCKAKWSEFRHMA-NKGGEETAT--EAWKMISVVLVFDGIEP------ADKAT-LDVLATIGL-YQDG---------IMKRQV-DGKETQAHVFE----------------YTTLLSVSPKPELIQPHA--NDPANLVPVQMTLVLKQKNAKKINSHRWLFNAVAAH----------------------L---EPEVCILIDAGTKPGTRSLYYLWEAFHHNPHMGGACGEIHAMLSR-G---KK-LINPLVAAQNFEYKMS--NILDKPLESSFGYVSVLPGAFSAYRYRAILGR-------PLQQYFHGDHSLSERLGKK-------GIQN-MFLA--------EDRILCFELVAKAKSRWVLGYVKP------AKGETDVPEQAAELIGQRRRWLNGSFAAGIYSLAHFSRMYSSSHGIVRMFFLHVQAFYTTAGLIMSWFALGNWFTT-----FS-----AIIDII-------------------AENW----RDPFLAALSTVGSGISNYTLTPPPSPPNSSEGAQALVAWKIKECWSGTVFDNTEHLK----------------DNSVPSKHDYLGVANWILKIIYVILALGNRPKGEKAAYLVSFIIFGIFA-----------AYLLSMTLILTIKAFCPLTAQ--I--EAASGGDVLLV-FMGSTYGPIFAGIAGTFGIYIIS--------------------SFLYM-DPWHILHSMIPFLLVAVSF-----------------------TNILNVYAFCNLHDVSWGTKGSD---KAEAL-P---------SISSK--KVSK-ESG-EQIVEDIHR-NQHDLDAQFQQTVIRAVQP-FK-VS------EE-PEVPTEDDQNKTFRTRFISVWLIMNFILAIAMLRLSST----------------------------------------------------------------------------------------------------------------------------------------------------------------------------------------------NRTKYFQALLWSNFGFA---------------------------------------------------------------------------------------------------------------------------------------------------------------------------------------------------------------------------------------------------------------------------------------------------------------------------------------------------------------------------------------------------------------------------------------------------------------------------------------------------------------------------------------------------------------------------------------------------------------------------------------------------------------------------------------------------------------------------------------------------------------------------------------------------------------------------------------------------------------------------------------------------------------------------FVK-------------------------------F-CGFIY---------------------------------------------------------------------------------------------------------------------------------------------------------------------------------------------------------YM-F-GASFFRLARLCAR------------------------ARR
	LeedoBAJ08815_18      MAYQQQN--HDP--YYPQQQQ------QNSYG-------NYN-----------------------------------------------------------------------------------------------------------------------TS--TP----------------------HL-------------------N--Q-------------------------------------------------------------------------------------------------------------------------------------------------------------------------------------------------------------------------------------------------------------------------------------------------------------------------------------------------------------------------------------------------------------------------------------------------------------------------------------------------------------------------------------------------------------------------------------------------------------------------------------------------------------------------------------------------------------------------------------------------------------------------------------------------------------------------------------------------------------------------------------------------------------------------------------SNEGYYN----------------------------------------------------------------------------------------------------------------------------------------------------------------------------------------------------------------------------------------------------------------------------------------------------E-----YD--------------H-------------------------------N-------------------------------------------------------------------------------------------------SNWDAR-SNKSYA-------ST-------H-----------------------------------------------------------------------------------------------------------------------------------------------------------------------------------------------------------------------------------------------------------YGSQVHLNP------H-----------------------------------------------------------------------------------------------------------------------------------------------------------------EMSQ-AVPDVPSIP------------------------------------------------------------------------------------------------------------------------------------------------------------------YG-AQNG--------------------------------------------------------------------------------YS---------------------------------------N-YPPARP-GPHY----A-------QS---TG-A---YS-VAR--DKVLK-------GRAV-KQVEL-FQGNLVLDVPVSSHIIPAG--------------RQNVE-----------------------------------------------------------------------------------------------------------------EMSKM-------------------RYTAATC-DP--------DDF------LKS-RYSLRPYLL--GR-----------Q-TELF--IVMTMYNEDEVLFTKTMNAVLKNISHLCGRSKSKTW-----------GS--EGWKKVVVCVVSDGRNK------VNKRT-LQVLSLMGC-YQDG---------IAKDSV-AGKDVTAHIFE----------------YTTSVMVTELGEV---------SQTGCPVQVIFCLKEQNKKKLNSHRWFFNAFGPL----------------------I---KPNVCILLDVGTKPTGTSIYELWKCFDKHSNVGGACGEICVDTGRGC---SLLLTSPLAASQNFEYKMS--NILDKPLESVFGYISVLPGAFSAYRYAALQNGP-DG-KGPLASYFKGET-----MHGGGPTGAGLFERN-MYLA--------EDRILCFEIVTKKREGWVLKYVKS------AKASTDVPASVPEFISQRRRWLNGSLFASIHSTVFWFRIWTSGQNFFRKIVLTIEFIYNAVQLLFTWTSLANFYLA-----FY-----FLVSSA-------------------TSDS---T-------------------------------------N-------------------D-PF--KFM-AEGAGKDVFEVVLKVYIAL-----IFVVLVCSLGNRPQGSKWTYILAIVLFGLCN-----------VVTLYCAGYTVYLAVPHTV---------AGWEDFPALVKSTPALQDIVISLAATYGLYFIG--------------------SFMHF-EPWHMFTSFIQYLFFLPSY-----------------------VNILMMYAMCNLHDVTWGTKGDN---GAAKD-LG--------GAKKVK-GE-G--GQ-ELMEVEVVT-QREDVDQLWLAARSSMKIKPPE-EK-----EHR-DAATKQADHDRNSRTNVVLAWVGTNMAMIIIFTSTAFSTWV-S-------S------------------------------HVDESNNS-------------------------------------------------------------------------------------------------------------------------------------------TFNPYLTFLFWSLAGLS---------------------------------------------------------------------------------------------------------------------------------------------------------------------------------------------------------------------------------------------------------------------------------------------------------------------------------------------------------------------------------------------------------------------------------------------------------------------------------------------------------------------------------------------------------------------------------------------------------------------------------------------------------------------------------------------------------------------------------------------------------------------------------------------------------------------------------------------------------------------------------------------------------------------------AIR-------------------------------F-VGSFL----------------------------------------------------------------------------------------------------------------------------------------------------------------------------------------------------------YLF-FR----------------------------------LFGQ
	CocinXP_001830485_19  MALRFQN---NY----------------------------------D-------------------FQ------DVPIPTST------A--------------------------R-----------QPP-----------------------------------------------------------------------------------------------------------------------------------------------------------------------------------------------------RT-------------------------------------------------------------------------------------------------------------------------------------------------------------------------------------------------------------------------------------------------------------------------------------------------------------------------------------------------------------------------------------------------------------------------G----AT------------------------------------------------------------------------------------------------------------------------------------------IKRA--KTLTR---PER------SVA-P--------------------------------------V----------------------PLITPA----Q----------------------------------------------VSL-----------------------------------------------------------------------------------------------------------------------------------------------------------------------------------------------------------------------------------------------------------------------------------------------------------PT---PAG-------------------------------------A------------------------------------QP-----DP--------------Q-------------------------------A-------------------------------------------------------------------------------------------------YPGSQA-WR-----I--------------ASRI--------------------------------------ITFWAPD---FLL-------------------S-S-------------------LGG---------LKDA-----QVR-QAWREKISLCFIIAVLCGCVGFATVGFQ------KVLCPASGESDRHFIRVGS-------APNTLGILGQMFNVTDSTPA--PD----V--D-----FRALA------A-----------------QSNG-QDITPLFSRTAS-LFSLCQGLPY---RIAT------------------------------EEPCS-------------SANPCLLPSIAANST-------FQQFSLRNTNQLAGYDWDQVAG------L-RNYMVLDGAVLNLTP--------------------------------------------------------------YL---------------------SIHTRP-------------------------------------------I-----P------GD--------NVDKAIRTV---------------------------------------M-A-RIDSGRDATRLFT------SREDLKSVIPCMKQ-----------------------------------------------RYLAGNID---------------------------------------K-ITPGCF-AS----------------------------------------------------SLML-YAGLIVILALVLVRFAMACVFNWFMSSRLAG-PPTSQELNRSAI-------------------------------SPAVMPEGANVSVDNKNG---------------------------------TAPWAN-----PKKLS---------KPGNPK-AGVPRSIA-S-------SASSATL-TN--------NDG------LSP-V-----------------MSLTQIG-AELFAVCLVTCYSEGEESLRTTLDSIS----STTYSDA-----------------------RKLLFVVADGMITGAGEKRSTPDICVSLLEADPR-FGNPIPMAYGAVGSGAKA-NNRAMVYAGHYT-VA--------GRRTPTVIVVKCGTEQEA------------------LHDKKPGNRGKRDSQLILMNFFSRVTYNDRMTPLDFDLFRKIHVLMGVTPDFFEVCLMVDADTKVFPDSLGYLVNCMHHDQMIMGVCGETRIANKR---------QSWVTAIQVFEYFIS--HHLAKAFESVFGGVSCLPGCFSMFRLKARKASG-DD-WVPLIIKP----EIVKEYSQ--SEVITLHQKNLLLLG--------EDRFLTT-ILLRTFPNRKMMFLPQ------AKCRTIVPDTFPILLSQRRRWINSTIH-----------------NLMELVLVRNLCGTFCFSMQFVVF--MDLLGTVVLPIAIALTY----------------------------------------------SLVIASALNPPK----NFE----------------------------------------------------------------------------------------------------------------------------------------------QA---IPLLLLVSVLGLPAIL--------------------ILITT-RKVIYVFWMLIYLFALPVW-----------------------NFVLPLYAFWHFDDFSWGETRKV---EGEGKDTG----------HG-DG------G-GVAS--AVPMR-----------------R-----------------------------------------------------------------------------------------------------------------------------------WEDWER----------------------------------------------SRLRKIKREERRRRDLER--------SH------PGGLFTGGERGEYLV--------------APDTRSQYGDSSDTFS-----------------------------------------------------------------------------------------------VNSSDDD-----------------------HWGSQI-------GGY--NEN-------------NAQFPPPP---------------VALFTPHKNEL--------D---------------------------------------------------------------------------------------------------------------SAKTVDASELEAMLESGFDDRPT-----------------------------------------------------------------------------------------------------------------------------------------------------------------------------------------------------------------------------------------------------------------------------PPA--------------------SVMRY--------------------------------------------QLS---------------------DG-----------------------------------------------------------------------------------TS-PIPPAGGG---NGY-VPL------------------------------------------------------------------------------------------------------------------------------------------------------------------------------------------------------------NRAGSPGQPQT---------------------------------P---------SALS-----------PTTPAMTLPND------SSNWSPP----------RGPPGRGPPQQ-QRYGPL------------------------------------GPLDPSTKF
	CocinEAU80919_20      MSRYPP---EAD--EG--Q--------RRHY-------NDG-TYNYP--------------------------------AYD------------------------------------------------------------------------------------P----------------------YE---------------PQQPNPYDNHPNPY----D-R-------------------------------------------------------------------------NYND------PFTG-------------SPTT------------------------------------------------------------------------------------------------------------------------------------------------------------------------------------------------------------------------------------------------------------------------------------------------------------------------------------------------------------------------------------------------------------------------------------------------------------------------------------------------------------------------------------------------------------------------------------------------------------------------------------------------------------------TTNP-------------------------------------------------------FNTPGP----------------------------------PPPLHPSAY-GN-----------A-------P-P--------------------------------------------------------------------------------------------------------------------------------------------------------------------------------------------------------------------------------------------------------------------------------------------------------------------------------------------------------------------------------------------------------------------------------------------------------------------------------------------------------------------------------LAIPTPPPPPPHVIPSASP---------PMLTHTPLPPPGHVQ-------------------------FQVAP-P----------QPPG-----------------------------------------TP---LSTGYRRS-----------------------------------------------------------------------------------AYEPDDDGGMD------A----------------------------------------------------------------------------------------------------------------------------------------------------------------------GDIP---LLR-----------R------------------------------------------------------------------------------------------------------------------------------------------------------DPASDSS-----------------------LLR-----------------------------------------------PP-----SA--------------------M-----PV-----PV----N-YDDNRS-PSTA----P-------ED---TT--NIRYGRIPQ--RVPRR-------YKTV-KKVEL-FHGNFVLDNAVPPKLLDMC--------P-----NRHDR-----------------------------------------------------------------------------------------------------------------EFTHM-------------------RYSAATC-DP--------NDF------KDS-GFTLRQVHYDPPR-----------K-TELF--IVMTMYNEDEELFCRTMHGVIKNIAHLCKRDRSKTW-----------GK--EGWKKVVVCIVSDGREK------INSRT-LSVIAAMGA-YQEG---------IAKTKV-GTKDVTAHIYE----------------YTTQISVTPSMKIET------STSGTVPVQIIFCLKEKNQKKINSHRWFFNAFGPI----------------------L---EPNVCVLLDVGTMPGPTSIYHLWKAFDINSNVGGACGEIVALKGKYG---LN-LVNPLVAAQNFEYKMS--NILDKPLESVFGYITVLPGAFSAYRYIALQNDPATG-EGPLRQYFLGES-----MH---GAGADIFTAN-MYLA--------EDRILCWELVSKRGGAWTLHYVKS------AYAVTDVPDQVPELISQRRRWLNGSFFAAVHSVFHFHYLYRSSHSFMRKFWIHVEMFYQLFNLIFAWFSLANYYIA-----FN-----ILCTAM-------------------EDP----S------------------------------------------------------------F--GLK-G--I-NIFNIIINYFYVGL-----LLMCFILSLGNRPQGAKWFYTMAMIGFALIT-----------VYMTFAAFFLAVKGIQAIGR------ETDGGITFGTF-FENSIFRNIILSLAATLGLYLLA--------------------SLIFF-EPWHMITSFLQYLLMAPSY-----------------------ISVLNVYAFANVHDVSWGTKGDN---KAPTS-L--G------TVPTS--KN-----K-NEVEVELPT-SEKDINALYEDAIHVLNTKPPK-QE-----AKV-DAGQKQEDYYRNFRTNVLLAWTLTNGLLAAAITST--------------AS--------------------------------KDGAGK-------------------------------------------------------------------------------------------------------------------------------------------AVEGYMAFLLFSVAGLA---------------------------------------------------------------------------------------------------------------------------------------------------------------------------------------------------------------------------------------------------------------------------------------------------------------------------------------------------------------------------------------------------------------------------------------------------------------------------------------------------------------------------------------------------------------------------------------------------------------------------------------------------------------------------------------------------------------------------------------------------------------------------------------------------------------------------------------------------------------------------------------------------------------------------FVR-------------------------------F-IGSTT---------------------------------------------------------------------------------------------------------------------------------------------------------------------------------------------------------YM-I-VR---------L------------------------FAGE
	UsmayO13394_21        MPVQRSG---------------------------------------P-------------------SR------DSVK-SYG-----D---------------------------D------K----RSI-ND---------------------------------P----------------------NS-------------------------------------------------------------------------------------------------------------------------------------------------------------------------------------------------SS-T----------------------A----------------------------------------------------------------------------------LTQVNS----------------------LDPES-GFSAH--------------------------------------------------------------------------------------------------------------------------------------------------------------------------------------------------------------N----DT------------------------------------------------------------------------------------------------------------------------------------------FRRK--KSLVR---PDR------ERMDPSHRQ---------WYYRNHAA-HMDVMAASGGRVGYMPS----------------------TTGHLPQHGAAPHGSGMAGIVGPGGGLSGLGVTGPTNV-----------------PPGGLGR------------APPLRRGKS-------------------------------------------------------------------------LLGRDE-DQV-ETGINVLKRGV------------------------------------------------------------------------------------------------------------------------------------------------------------------------SLRRKQ----SKSGNKPSKEV-------------------------------------P------------------------------------RDLGESK------------------TSRI--------------------------A-------------------------------------------------------------------------------------------------PGPVGG-WM-----I--------------YCYI--------------------------------------LTICCPG---PFL-------------------R-I-------------------FG----------IRTP-----EQQ-RAWREKMGLIGIITLIMAAVGFLTFGFT------QTVCGQQPDRYTLG-TID---------VGSMTFNGYDYSFDGFIHPQVGPFGADTI-YNRTNPIYSEP------W-----------------SSGG-QDGSLLFQKI-G---AACTGIIS---NRAG--------GAQPERYFDCTLVRQDGKGGYANSTMP----------------MCHTGSIV-DQFNDGAQPRNSVLK---KRGQVSLQWNNVTD------PARNLAVYRGSVLDLNR--------------------------------------------------------------LN---------------------NLTT-G-------------------------------------------L-----S------YP--------ELYDTLK------------------------------------------RRNDSWAGRDVTSAVM-------RQRLEREFQCLEQ-----------------------------------------------ITRVGFID---------------------------------------S-ETIGCV-AS----------------------------------------------------KVEL-YLSLVFIIGVVAIKFFMAVMFGWFISWRLGN-YANETYEQRMKRAAEIEQWSDDIYRPAPAGYRPNARK------HKSFLPAKSRFSVADPLSL--------KSGSRAPMPLSEKRM-T-----RASRLGVA----SPLGGS---------PPGSPS-VAGGRSSA-SLA-PAHSRRSSFSG-SP--------AEGA----MGVC-PFPLHNTIPQPGPDYR------PFGFQLAHSICLVTAYSESFEGLRTTLDSLA----TTDYPNS-----------------------HKLLLVIADGIVKGAGSDISTPDICLSMMKDLVIPAEEVEGNSYVAIADGYKR-HNMCKIYAGFYD-YDDETVERSKQQRVPMILVAKCGTPLEA-------------------DSAKPGNRGKRDSQVLLMAFMQKVMFDERMTAFEYEFFNSIWRVTGVSPDNYEIVLCVDADTKVFPDSLSRMVACMVEDPEIMGLCGETKIANKS---------ETWVTMIQVFEYYIS--HHQTKAFEACFGGVTCLPGCFSAYRIKAPKGPH-GY-WVPILANP----DIVEHYSE--NVVDTLHKKNLLLLG--------EDRYLTT-LMLKTFPKRKMMFVPQ------AVCKTIVPDTFRILLSQRRRWINSTVH-----------------NLFELVMVNDLCGTFCFSMRFVVF--MELTGTLVLPAAIAFTL----------------------------------------------YVVVQAFL--PN----VPT----------------------------------------------------------------------------------------------------------------------------------------------PT---IPLILLALILGLPGIL--------------------IVVTS-RKIAYVGWMLIYLLSLPIW-----------------------NFVLPLYAYWHMDDFSWGATRVV---QGENKKDN----------HG-D-AD-G--K-FDPS--HIVMK-----------------R-----------------------------------------------------------------------------------------------------------------------------------WAEFER----------------------------------------------ERRWKSGTHSRDSTYDVV--------Q---------------------------------RTGSPER-A----GSTRYS-----------------------------------------------------------------------------------------------VVSSD-T-----------------------FHSSPF-------GQH--DQF-------------GRALP--N---------------AM--------SSSSASQFGP--------------------------DVSEV-SHSK------------------------------------------------------------------------SPSG---ARAR----------LDAVPLLELP-----------------A-PLATDAKHRSGASPTGTVV-------------------------------------------------------------------------------------------------------VP--RPRA----------------TSPAPLPHNSGHPALGSV----------SAFSPTQHSAGRLPTL----------------------------------------------------------------------------------------------------------------------------------------------------------------------------------------PGAATYEAYPHTDAADEERRPMIGSTSSS------------------------------------------------PDPEPRRYIGPDAGVRHGNVSTEQRYPTVSESAYPMQAYTAEPETDGSASPTPAQQGFNAANSNQQTRPLTR--GFSLV---------------------------------DD---------------------------------GP--VASA-----------------------Q-----G-VRQ-------------------VQR----------------------------------------------------------GA-RRSQMP-NSAASPPPA-NRTG----------NLPPG---------------------------------------------------AAPPSFD
	UsmayO13395_22        MSTKDAH---D------------------------------------------------------PFA----------------------------------------------------------------T---------------------------------PLETI--------------THDPL-------------------------------------------------------------------------------------------------------------------------------------------------------------A--ETA-G----------------------------------------------------------------------------------------------------------------------------------------------------------------------------------------------------------------------------------------------------------------------------------------------------------------------------------------------------------------------------------------------------------------------------------------------------------------LKADYDKR--------------------------------------------------------------------------------------------------------------------------------------------------------------------------------------------------------------------------------------------------------------------------------------------------------------------------------------------------------------------------------------------------------------------------------------------------------AYGE-------------------------------A--N--------------------------------------------------------------------------------------------------------------------------------------------------------------------------------PA----------------------------------------------------------------------LMGTLEKDDMAN----RPIDA-VEEVPTTSIRKW-WV-----R--------------LTWF--------------------------------------TTWWIPS---FVL-------------------S-K-------------------CGG---------MKRP-----DVQ-MAWREKFTICAIIFWLCAIILFYIIAFG------RLLCPDYDKAWNLS-QLSQHA---GENDYYAAVRGTVYDFSKFYKGDHSD----IT-NLQTS--SDLM------L-----------------QLAG-QDLTGYFPVPLS---VGCQSLVS---DTSLAL-M-PT-AN----NTPLISQAIHTSGPLQGDTSS------------KLHDINWYPDRF-LPF-------VK-KL---RKGYYVYSKKDLANQ----GQWRNWAVIHGKVYDLSN--------------------------------------------------------------YL---------------------NTVSTY-------------------------------------------Q-----T------NP-----AYSFLDSSIV------------------------------------------SLFKSQAGSDITADFEDAMSTFNQTYRGATQACLDN-----------------------------------------------VFYVGRTD---------------------------------------FRDTARCE-VQ----------------------------------------------------NYLL-LAFSVLLVTTVLAKFIAALQLGTKR-----------------------------------------------------------------------------------------------------------------------------------------------------------------------------------------------SPE-----------Q-QDKFVICQVPCYTEGEEELRKTIDSLA----GLEYDDK-----------------------RKLLFLICDGMIVGSGNDRSTPRIVLDILGVDPK--IDPEPLMFKSVAEGSKQ-LNYAKVYSGLYE-FE--------GHVVPYIVVVKVGRPSE---------------------RSRPGNRGKRDSQILLMRYLNRVHFDAPMFPLELEIYHQMKNVIGIDPAFYEYILMVDADTRVEADGLNRLVANCADDSSIIAICGETTLDNAE---------GSWWTMIQVYEYYIS--HHLSKAFESLFGSVTCLPGCFSLYRIRSSDKG------RPLFISN----RIIDDYSE--NRVDTLHKKNLLHLG--------EDRYLTT-LVLKNFPSFRTKFVPD------AKALTSAPDRFGVLLSQRRRWINSTVH-----------------NLAELVLMPELCGFCLFSMRFIVF--IDLLGTVILPATAVYLV----------------------------------------------YLIVTVAT--KS----API----------------------------------------------------------------------------------------------------------------------------------------------PY---ISIAMIAAVYGLQAIL---------------------FLLK-RQWQYIGWLVIYILAYPVF-----------------------SFFLPIYSFWHMDDFSWGNTRIV---VGEKGNKK--------IVAG-T-DD-E--P-YDDT--MIPLK-----------------R-----------------------------------------------------------------------------------------------------------------------------------FSEYQR----------------------------------------------EVWEEEAAAPSMRSGMTGASGPFGNSQAILHSGP-----------------------------------------------------------------------------------------------------------------------------------------------------PSVY---RAGGSAYAGSVAGSDYGAGL-------GDY--Y--QN--T--------NVLQK------------------------------------------------------------------------------------------------------------------------------------------------------------------------------------------------------------------------------------------------------------------------------------------------------------------------------------------------------------------------------------------------------------------------------------------------------------------------------------P--------------------------------------------------------------A---HSRQTSAAALSQMGGSQAAS----MMFGTGTP------------------------------------------------SVYGMAGMGSMYGMPGS------SA--SMYGLPNPM----------------M-NTTASMYGLPPMLANPLGAN----HSP------------------AHSDI--GVSMP--VSQQNTGGSHIWAQPPEAATVAANSGRGSGMQARPVSTLSA-------------------------LN--ATNP-----------------------F-----G-VTA-------------------VAR----ALA-------------V-NEASDPTDEEIK---------SAVQTYLANQPSLMNVT-KR-----------SVRE-ALV----------AAFPNAELSYK-KSM-INK-A-I----D--------------------------DTLSGGAQA
	PugraABB70406_23      MVYNSPN---------------------------------------Q-------------------QQ-----HTNLLPTH----------------------------------------------SPT-HS---------------------------------P----------------------TH----------------------------------------------------------------------------------------------SY---------------------------------------HHPPP-----------------------------------------------------TQ-I----------------------R----------------------------------------------------------------------------------RTTT-----------------------------TNNH-H--------------------------------------------------------------------------------------------------------------------------------------------------------------------------------------------------------------A----RA------------------------------------------------------------------------------------------------------------------------------------------LTRG--KTLTR---PER------YVT-P--------------------------------------A----------------------PLINPTAPIRT----------------------------------------------TGF------------------------------------------------------------------------------------------------------------------------------------------------------------------------------------------------------------------------------------------------------------------------------------------------------------S---NSF-------------------------------------P------------------------------------PQ-----QS--------------N-------------------------------H-------------------------------------------------------------------------------------------------PPWYSP-WS-----L--------------YVRL--------------------------------------ITLPIPS---FFL-------------------S-A-------------------IG----------IHQS-----NAQ-QAWREKVALCSIALLAALFTGFVTVGMN------RALCPLTQKDSPGSMIPFD------SHLPILGIRGWAFNVSKSNNPPGSP----I--N-----FQSIS------Q-----------------AHSG-LDISTLFDQSHLPPSPSCQAPELLGPFAHS---------------------------NLCYDPLS-------------KSPACLLPALD-QPT-------LDRFQLINASVPVGYTWDHVAN------L-DGYMVINGIVLNLQP--------------------------------------------------------------YL---------------------ASNPHP-------------------------------------------I-----E------QD--------PVDQAIRHM---------------------------------------LQANLTSMGKDATRLFS------YSNDLHRAIPCLIS-----------------------------------------------RFRAGSID---------------------------------------K-ITPGCF-VS----------------------------------------------------QLFL-YVSLIVILGVVLVRFLMAIFFSWFLSDRLIR-PPRN--LRRKVI-------------------------------SPAVLPEGANLSITNKNG---------------------------------AAPWAN-----HLNNNNNSPQNSPTRPSNLK-LF-G---AAI-------SEKSSLL-DP--------NSA------QRN-RKQQQQQQQKAALDSQGLINMAAIG-AELFCVCLVTCYSEGAEGIKKTLDSIS----AADYSDA-----------------------RKLLFVVCDGMITGHGEKISTPDVCVGFLDADPL-FGDPMPTSYRAVAAGAKE-HNQAMVYAGHYTQVE--------GRRTPMIVIVKCGTAEEG------------------KTEKKPGDRGKRDSQMILMNFFSRVTYNDRMSPLDYDLFRKIQVLMGVTPDFFEVCLMVDADTTVMKDSIGHLVNCMQHDPLIMGVCGETRITNKR---------QSWVTAIQVFEYYIS--HHLAKAFESVFGGVTCLPGCFSMYRLKARRMND-GD-WVPILAQP----EIRREYSQ--SIVTTLHQKNLLLLG--------EDRFLTT-LMIRTFPARKMMFCPQ------ARCRTLVPDEFAVLVSQRRRWINSTIH-----------------NLMELVRVPNLCGTFCFSMQFVVF--MELMGTIVLPIAITLTY----------------------------------------------SLIINSILHPPK----NFS----------------------------------------------------------------------------------------------------------------------------------------------DA---IPLILLAAILGLPAIL--------------------ILATS-RKVSYVFWMLIYLIALPVW-----------------------NFVLPLYAFWHFDDFSWGETRKI---QGEAKSQG----------HD-EGSK-T--T-FDAN--TIQHR-----------------R-----------------------------------------------------------------------------------------------------------------------------------RNPSRR--------------------------------------------------------------------------------------------------------------------------------------------------------------------------------------------------------------------------------------------------------------------------------------------------------------------------------------------------------------------------------------------------------------------------------------------------------------------------------------------------------------------------------------------------GGTQ--------------------------------------------------------------------------------------------------------------------------------------------------------------------------TSS-----------------------------------------------------------------------------------------------SEG---------------------------------------------------------------------------------------------------------------------------------I-------------------------------------------------------------------------------------------------------------------------------------------------------------------------------------------------------------------------------------------------------------------------------------------------------------------------------------------------------------------------PSDELV
	PugraABB70409_24      MSPHRN---DP-FSDQP----------NPDL--------------G--------------------------------RY---------H-------------------------------------LSD-N--------------------------------------------------------------------------------------------------------------------------------------------------------------------------DDSF------TG-------------QPP----------------------------------------------------------------------------------------------------------------------------------------------------------------------------------------------------------------------------------------------------------------------------------------------------------------------------------------------------------------------------------------------------------------------------------------------------------------------------------------------------------------------------------------------------------------------------VDNHHYANFIP---SQ--SH---------SHSGE----S-EY----------------------------------------------------------------------------------------------------------------------------------------------------------------------EL------STPTGR-----YEAPI-TFG----------------------------------------------------------------------------------------------------------------------------------------------------------------------------------------------------------------------------------------------------------------------------------------------------------------------------------------------------------------------------------------------------------------------------------------------------------------------------------------------------------------------------------------------------------------------------------------------------------------D-QE-------------------------D---------E----------------------------------------------------------------------------------------------------------------------------------------------------------------------------------------------------------------------------------------------------------------------------------EGIP---LKE------------------------------------------------------------------------------------------------------------------------------------------------------------------APFDSHL--------------------------------------------------------------------------------GGFRPEAGGLASDPS-KPDFDPVANFGFPV-----PN----F--SGSSQ-ENTF----SSASNTNLYR---SQTTTEAWGKRQ---RIDPK-------RAKT-IKVKL-QHGNFVNEYPVPTAVKTAN--------LAGG-YKGEST-----------------------------------------------------------------------------------------------------------------EFSHM-------------------RYSAVTC-DP--------DDF------TREAGWTLRTEDY--GR-----------R-TELL--VAITYYNEDKILVARTLHGVMLNLRDMCKAKWSEFRHMA-NKGGEETAT--EAWKMISVVLVFDGIEP------ADKAT-LDVLATIGL-YQDG---------IMKRQV-DGKETQAHVFE----------------YTTLLSVSPKPELIQPHA--NDPANLVPVQMTLVLKQKNAKKINSHRWLFNAVAAH----------------------L---EPEVCILIDAGTKPGTRSLYYLWEAFHHNPHMGGACGEIHAMLSR-G---KK-LINPLVAAQNFEYKMS--NILDKPLESSFGYVSVLPGAFSAYRYRAILGR-------PLQQYFHGDHSLSERLGKKGIQGMGIFKKN-MFLA--------EDRILCFELVAKAKSRWVLGYVKP------AKGETDVPEQAAELIGQRRRWLNGSFAAGIYSLAHFSRMYSSSHGIVRMFFLHVQAFYATAGLIMSWFALGNWFTT-----FS-----AIIDII-------------------AENW----RDPFLAA------GISNYTLTPPPSPPNSSEGAQALVAWKIKECWSGTVFDNTEHLKDNSVPSKHD-Y--L-GVANWILKIIYLCL-----VALQVILALGNRPKGEKAAYLVSFIIFGIFA-----------AYLLSMTLILTIKAFCPLTAQ--I--EAASEGDVLLV-FMGSTYGPIFAGIAGTFGIYIIS--------------------SFLYM-DPWHILHSMIPFLLVAVSS-----------------------TNILNVYAFCNLHDVSWGTKGSD---KAEAL-P---------SISSK--KVSK-ESG-EQIVEDIHR-NQHDLDAQFQQTVIRAVQP-FK-VS------EE-PEVPTEDDQNKTFRTRFISVWLIMNFILAIAMLRLSST----------------------------------------------------------------------------------------------------------------------------------------------------------------------------------------------NRTKYFQALLWSNFGFA---------------------------------------------------------------------------------------------------------------------------------------------------------------------------------------------------------------------------------------------------------------------------------------------------------------------------------------------------------------------------------------------------------------------------------------------------------------------------------------------------------------------------------------------------------------------------------------------------------------------------------------------------------------------------------------------------------------------------------------------------------------------------------------------------------------------------------------------------------------------------------------------------------------------------FVK-------------------------------F-CGFIY---------------------------------------------------------------------------------------------------------------------------------------------------------------------------------------------------------YM-F-GASFFRLARLCAR------------------------A?R
	PugraABB70407_25      MPNHQQ---T--------------------------------GHDIP--------------------------------LRD------------------------------------------------------------------------------------P----------------------LQ-------------------S--PQAFVPP----T-H-------------------------------------------------------------------------VINDPYYPSQNYQQ-------------S-EY--------------------------------------------------------------------------------------------------------------------------------------------------------------------------------------------------------------------------------------------------------------------------------------------------------------------------------------------------------------------------------------------------------------------------------------------------------------------------------------------------------------------------------------------------------------------------------------------------------------------------------------------------------------------------------------------------------------------------------------------------------------------------------------------------------------------------------------------------------------------------------------------------------------------------------------------------------------------------------------------------------------------------------------------------------------------------------------------------------------------------------------------------------------------------------------------------------------------------------------------------------------------------------------------------------------------------------------------------------LE---------PTV-------------------YG-G------------------G-G----------MHED-----YDS-SS-------------------------W---------VPASQHPSSNYES---------------S----------------------------------------ISG-----------------THTYEPKISSGFE------HP--------------------------------------------------------------------------------------------------------------------------------------------------------------VPSDAHE-DVP---LIR------------------------------------------------------------------------------------------------------------------------------------------------------------------NPGEYHQ--------------------------------------------------------------------------------NN---------------------------------------N-YTPGGF-SAEV----P-------TE---DS--YVRYGRIPQ--RQPRR-------YKTV-KRVEL-YHGNLVLDCKVPTKLLAMC--------P-----RKDER-----------------------------------------------------------------------------------------------------------------EFTHM-------------------RYTAATC-DP--------NDF------KDE-RYTLRQVLYEPAR-----------R-TELF--IVMTMYNEDDQLFTRTMHGVMKNVQHLCSRDRSKTW-----------GK--DGWKKVVVCIVSDGRSK------INSRT-LSVLAAMGV-YQDG---------VAKNVV-NDKPVTAHIYE----------------YTTQISIDPDLKFKG------SEKGLVPVQILFCLKEKNQKKINSHRWFFNAFGPI----------------------L---QPNVCVLLDVGTQPGVSSIYRLWKSFDINSNVGGACGEIVALKGKFL---RN-LLNPLVAAQNFEYKMS--NILDKPLESVFGYITVLPGAFSAYRYIALQNDA-KG-EGPLTQYFKGET-----LG-H-SADADLWTKN-MYLA--------EDRILCWELVSKRNSSWILHYVKN------SFAVTDVPDQVPELISQRRRWLNGSFFAAIHSTVHFGYLYRSSHSFLRKAVLHFEMVYQTFSMLFSWFGLANYYIA-----FV-----ILTKSM-------------------EDP----S------------------------------------------------------------F--NFN-G--I-QYFNDVLRYIYLGV-----LIMCFLLAMGNRPQGSKVMFTLALVVFAFIT-----------LYMTFAGVFIAVKGILNAEAA--IV-ASGGHFTVADI-FANRIFRNIVLSLVATFGLWLIA--------------------SFMFF-EPWHMFTSFAQYILMSPSF-----------------------INVINVYAFCNVHDVSWGTKGDN---KVETD-L--G------VVKAA--ED-G--KT-GKVDITVPT-DEKDINAAYDDACHVLSNKPPP-EK-----ETI-DAETKMTDSYRNIRTNVVLAWALMNGALVAVILST--------------KA-------------G------------SN--ISQDGDSA-------------------------------------------------------------------------------------------------------------------------------------------KVNTYMTFLLYSVFGLS---------------------------------------------------------------------------------------------------------------------------------------------------------------------------------------------------------------------------------------------------------------------------------------------------------------------------------------------------------------------------------------------------------------------------------------------------------------------------------------------------------------------------------------------------------------------------------------------------------------------------------------------------------------------------------------------------------------------------------------------------------------------------------------------------------------------------------------------------------------------------------------------------------------------------FVK-------------------------------F-VGTTM---------------------------------------------------------------------------------------------------------------------------------------------------------------------------------------------------------YL-V-QF---------IFTGKVFFFLPLPPSLYLFNRHFTSVVSC
	PugraABB70408_26      MASHPS---QHAL---T------------HQ--------------S-----------------------------------------------------------------------------------------------------------------------------------------------------------------------------------------------------------------------------------------------------------------------------------------------------------------------------------------------------------------------------------------------------------------------------------------------------------------------------------------------------------------------------------------------------------------------------------------------------------------------------------------------------------------------------------------------------------------------------------------------------------------------------------------------------------------------------------------------------------------------------------------------------------------------------------------------------------------------------------------------------------------------------------------------------------------------------------------------------------------SFH----------------------------------------------------------------------------------------------------------------------------------------------------------------------------------------------------------------------------------------------------------------------------------------------------------------------------------------------------------------------------------------------------------------------------------------------------------------------------------------------------------------------------------------------------------------------------------------------------------------DEKS-------------------------S---------LTH--------------------------------------------------------------------------------------------------------------------------------------------------------------------------------------------------------------------------------------------------------------------------------HALP---M-A------------------------------------------------------------------------------------------------------------------------------------------------------------------G--AAYP--------------------------------------------------------------------------------GGYYPPTGGPGYPPNDMPGYPPSGMPGYPPA----PT---SF--SGSMP--SPG----G-------AA---SMVSDDDWRRR----ARPVQ-------RGIT-RRVKL-TQGNFINDYPVPKAISNSL--------EQKYLQQAIGK-----------------------------------------------------------------------------------------------------------------QFSHL-------------------RYTAATC-DP--------DDF------TPENGWKLRTATT--GN-----------E-TELL--IAVTYYNEDKVLFARTMHGVMLNIRDICKS-NSKFWNGKGA----EAGQKGSGWQKIVVCLIFDGIGP------CDKNV-LDILATVGV-YQDG---------LMKKEI-DGKETVAHIFE----------------YTTQLSVDHKPSLVVPTQDGDSKTNLVPVQMIFCLKQKNSKKINSHRWLFNAIGRQ----------------------L---DPEVCILIDAGTKPGKRSLYYLWQAFHNDRNLGGACGETYAMLKG-G---KK-LINPLVAAQNFEYKMS--NILDKPLESAFGYVSVLPGAFSAYRFRALSGR-------PLQQYFHGDHTLADRLGKKGLNGMGIFTKN-MFLA--------EDRILCFELAAKANDAWLLSYVRA------AKGETDVPEQAAELISQRRRWLNGSFAASIYATIHFFRFYKSSHNPIRLLMFHVQALFNIFQLIFTWFSLANLWLT-----FS-----IIIELL-------------------PQNG----VFLF---------------------------KDEVI----------------------------------T-HWVNLVLQWPYLGA-----LALQFVLALGNRPKGEQTTYVICFIIFAVLS-----------YYLFFCALLLTVRAFGSLT----FK-DSPTIVEKFHV-LIGGTDGVLLAALVSTYGIYLIA--------------------SSLYA-DPWHMLSSFPQYMGLAPSF-----------------------TNILNVYAFCNLHDVSWGTKGSD---KVDAL-P---------SVKSS--NE-KNDGENGPTVQDVVR-TEEDLDANFKAVVGRAITP-WS-VV------EV-AEKPTEDDGNKTFRTRLVSVWMLSNAALSVAIANVNGLNKS------------------------------------------TADEEK-------------------------------------------------------------------------------------------------------------------------------------------KQSMYFNIILWSTFGLS---------------------------------------------------------------------------------------------------------------------------------------------------------------------------------------------------------------------------------------------------------------------------------------------------------------------------------------------------------------------------------------------------------------------------------------------------------------------------------------------------------------------------------------------------------------------------------------------------------------------------------------------------------------------------------------------------------------------------------------------------------------------------------------------------------------------------------------------------------------------------------------------------------------------------AVR-------------------------------F-VGSTY---------------------------------------------------------------------------------------------------------------------------------------------------------------------------------------------------------FW-L-KTNLTR-----CC------------------------KKT
	PugraABB70410_27      MTNQHTS---LT--DLTQLVPSS-SSPNLDT---TPKSQ-----QQPSADETVALLKSR-FLSDLPYL---------WLS-P----------------------------------------------------------------------RCLISLALNKNS--PV-NSDQSLNAYASDWW----DCSEDR-RKRVENESGQGFGSGPHIWA---------LAGKAYYYMRRTGGDQSIITRGESGSGKSEARRLALRFIVDI---SSAL---PGKKGSKLVQQIPAAQFILESFGNAHTLE---N----SNASRFGQYTELQFTENGKLCGLKSLEYYLQRSRVV--SRP-SGERNFHIFYYLTAGGSPEERAYLFLD-QPPTTTGLAQLPGQALRNNADHSASQPFRF----------LTQA-RNQSGQA-SAASDAQQFVRLKQAFKAIGFSKKSVASTCQLLAAILHLGNLEFVLDKGK--NAEAATVANPPL----------------------LDVVASFLGVKSETLESTLTYQTRMVSGERCTIFLDSEGASQNRDDLAKMLYGLLFSWLNETINQKLCKDD---------FTSFISLIDLPGTQNNVSRGLNQGD------------------------------------------------GNNLDTFCFNLANERVHGLVLNELFVKN---KAEYVTEGLDAHLPGLQTPFY--ENSEILRVL---------THVPGGLVHIIDDQSRRP--------NKTDQTMLDAMGRRWGNNTSFTFKDGDERLDRPGSFTCSHYSGPVTYSVEGFLIQNRDVVSPDYLTLFGAS------RRASTGHGSTNSFIRQLFVDANLTTTTHPMSEKTIVAA--QQLQR---PMR------APS-T--------------------------------------RRKNRH-DVPEKSANDDPTED-----------------------------------------------------------------------------VTKKDAKAETD---GKLVVSEFNESLTTLLETMQDTKTWFIFCLKSN--------------------------------DSQLSNQFDGKLVKQQVKFFNIPELARRLKDDWMVSLENNEWWDRYKEC----------DPIASDVVRLSLISWQ-ERIEGIK-NMMD-WDNHDIMLGNYKIFMNDAAFRQLEDRLRAADGDEQRRYQEK-------------------AAVQGTAETFAGND-PY-----GM----------------------------------------PHQ-----SPTFYP-----------------AGAHGNSSEIGLPLVSHAAGQAGHI---------GGYFDDDRKTV-----MT--------------D-------------------------------TEGG----------------------YGSPM--HESESKSYLGTDRYAPSRNMFDSTGKPADS----EKDAL--------TEGAQPGRGEVAEEVVGESSLRKK-WL-----L--------------LVWA--------------------------------------LTFYVPN---FLL-------------------A-W-------------------IGR---------MKRP-----DVR-LAWREKLAINIVIWFCCGIAVFVIAIMG------NLICPKEF-VFSAN-ELSSHSFSSNANNMLVAIRGEVFDLTSFAPVHYPS------VV-----PTKAV------Q-----------------SYGG-TDATNLFPVQVS---ALCSGNGN---GISDWIIL-SG-AN----TTSLEPNSVY--HDFRAFTSD--------------ARPDWYFEQM-YYL-------RY-NY---RRGFMGKTPKEIQSLAR--NGRKSIAILDGSVYDLTD--------------------------------------------------------------YI---------------------TVGPG--------------------------------------------I-----RTPTGTSPP---SVDSQFMSPDIV------------------------------------------QLFQQGAGGDVTDKFNALN--MDRNVKQAQRICLRN-----------------------------------------------LFFAGKVD---------------------------------------NRQSAQCQ-FA----------------------------------------------------QYIL-LIFSIMMVSIIGFKFLAALQFGKAR-----------------------------------------------------------------------------------------------------------------------------------------------------------------------------------------------QPE-----------D-HEKFVIIQIPCYTEGEESLRRAIDSVT----QLKYDDK-----------------------RKLLFVVCDGMIIGSGNDRPTPRIVLDILGSDPN--QNPEALSILSLGEGAKQ-HNMAKVYSGLYE-SG--------GHVVPYIVLAKCGTPTE---------------------RSRPGNRGKRDSQMMLMRLFNRVHFDAPMSPCELELYHQIKNVIGVNPAFYEYVLMIDADTTVDKFSLNRMISAMMHDQRIVGLCGETSLANAK---------HSWTTMMQVYEYFIS--HHLSKAFESLFGSVTCLPGCFTLYRLRTSEH-------KPLLVSN----QIIDAYSV--NRVDTLHMKNLLHLG--------EDRYLTT-LLLKTFPTFKTTFIQD------AFAKTIAPDEWKILLSQRRRWINSTIH-----------------NLAELLMIERLCGFCCFSMRFVVF--IDLFSTLIQPVTVAYLA----------------------------------------------YLLYLVGS--KS----GLV----------------------------------------------------------------------------------------------------------------------------------------------PT---TSIIVIAAIYGLQALI---------------------FVFH-RKFEHIGWMFFYLLAIPIF-----------------------SFLVPIYSFWKMDDFSWGNTRVV---LGEAGKKL----------VI-H-DE-G--K-FDPS--SIPLK-----------------T-----------------------------------------------------------------------------------------------------------------------------------WQEYEN----------------------------------------------ELWERGSNQSIGSIIADK--------RN----------------------------------------A----SAKEAS---------------------------------------------------------------------------------------------------------------------------------------------LYGQETSYDP--------PVMMP-----------------------------------------------------------------------------------------------------------------------------------------------------------------------------------------------------------------------YSRTHSP-----------GLNE-Q-----------------------------------------------------------------------------------------------------------------------------------------------------NHDARS-LLSGYQ--------------------------------------GGGGS--------------------VMLMP------------PGNGG--------------------------------------------YM---DPMAGRAMSVHSFGG-------------------------------------------------------------------------------------------------PQAMMGGGMANSF-------------------------------------------------MGPNNGMMPMGMGSMY---------------------------------------------------------------------GP--APGF-------------------MQGQL---G---DNG-------------------SRRGSGAGFPI------------P-NRGGLPSDEQII---------ADIQAVLARA-DLNTIT-KK-----------GVRQE-LE----------AMYAT-ELGDK-KAF-VNQ-A------------------------------------IEDQLG
	PlostBAF41225_28      MDYREQR---------------------------------------P------------------PRA--------PRPGQQ-----QQ--------------------------N-----------QPPLSP---------------------------------P--------TIQYPDRSSS---PGR---------------------------------------------------------------------------------------------PQIPHHRTNV---------------------SFQVDERAG--AHPSA-----------------------------------------------------DQ-Q----------------------R----------------------------------------------------------------------------------QRAYYS----------------------NDPEA---L-D--------------------------------------------------------------------------------------------------------------------------------------------------------------------------------------------------------------P----SR------------------------------------------------------------------------------------------------------------------------------------------VGRK--KSLVR---PDR------EKIDPGHRQ---------WHYRNHASAQLE--SDSNSRFGVLPS----------------------ATGNYPS--------Q----------------------------------------------------------RGVLRRGKS-------------------------------------------------------------------------LLGREE-DVH-ESGLALFKRN-------------------------------------------------------------------------------------------------------------------------------------------------------------------------TLRRKR----PQSAA---ESA-------------------------------------P------------------------------------E-----PRR--------------SCFDNI--------------------------A-------------------------------------------------------------------------------------------------PGPKGP-WM-----I--------------YCWL--------------------------------------LTCCVPP---FLL-------------------R-S-------------------CG----------IRSP-----EQQ-RAWREKMGLLSIILSLMAGVGFLTFGFT------ESVCGKPPNRFHGN-EIG---------NSSIVIHGYDYDFSDFKHPNTGS----TF-NGQTNPLIQGG------W-----------------DLAG-NDASFLFQKT-N---QHCLGMIT---KASTST-ITGS-GNNLDWYFPCNIHDNTPR---TNLSNY------------ERPTNCHLTSNS-RQL-------LDQIE---PEGEVFYTWDDVNN------PNRNLAVFESSVLDLDL--------------------------------------------------------------LK---------------------WLSRVQ-------------------------------------------V-----D------YP--------AIFDEMK------------------------------------------AASGTYNNKDLTMLFM-------RTNQANLGRCLED-----------------------------------------------IVRVGFID---------------------------------------T-NSIGCV-AS----------------------------------------------------SGVL-YISLVFIIGVVAIRFIMAVMFQWFFSWKLGN-FPRETYEQRMARSAEIENWTSDIYRPAPSEYRPNVGKNG-LRSRKKFLPSRSRFTPSENL----------K-PG-RPATTY-GMLDSSSSNWKRSTMYAAS-A-KGGQ-K---------GAESPS--RYSRSTT-SFG---DSAKGGFLD--------------------NPC-PFPLHNVVPQPPPDFE------PFNFPLAHTICLVTAYSESVEGLRTTLDSLA----TTDYPNS-----------------------HKLILIIADGMVKGAGNNLTTPEICLTMMKEFVIAPNEFEPHSYVATADGHKR-HNMAKVYAGFYD-YDNATVERSKQQRVPVVLVAKCGNPLEA-------------------NDSKPGNRGKRDSQIVLMGFLQKVMFDERMTTFEYEFFNSIWRATGVSPDRYELVLCVDADTKVFPDSLTRMVSCMVHDEEIMGLCGETKIANKA---------ETFVTMMQVFEYYIS--HHMTKAFESMFGGVTCLPGCFSMYRIKAPKGDD-GY-WVPILANP----DIVEHYSE--NVVDTLHKKNLLLLG--------EDRYLTT-LMLKTFPKRKNMFCPQ------AVCKTVVPDTFRVLLSQRRRWINSTIH-----------------NLAELLLVRDLCGTFCFSMQFVVG--MELAGTLVLPAAIAFTL----------------------------------------------YLIIVSII--PG----GTD----------------------------------------------------------------------------------------------------------------------------------------------TT---IPLVLLAVVLGLPGLL--------------------IVVTS-RKIAYIGWMLVYLLSLPIW-----------------------NGILPAYAFWHFDDFSWGQTRQV---AGEDKEN-----------HG-D-KE-G--E-FDST--HIVMK-----------------R-----------------------------------------------------------------------------------------------------------------------------------WAEFER----------------------------------------------DRRWKSGTQSRDSTFYER--------K-----------------------------------------A----DSNRYS-----------------------------------------------------------------------------------------------LASNS-----------------------------------------------------------DTWHP--P---------------S----------------NGF--------------------------DTSTVDSTTG------------------------------------------------------------------------NVSG---QRSR----------HDSNALLMLP------------------TPLSVSRPV----------MSSTASVP--S---------RSS-ED-----------------------QTY--Q------------------SDVG-----STSH-------------QR--LVP--SPKSGD-------------------------QYSDSMESTVSGSVGTPVRYSSSPHYESPIPRMPPNVNIRTAPVQTGYAT--------------------------------------------------------------------------------------------------------------------------------------EG-----------------------------YNP--------------------FGGSSGGSLVQSPGGYEESSAYSAETEEVSGFA-GVGAGGA------PV--------------------------------------------------------------------------NQGYR--GITLT---------------------------------DS---------------------------------GP--VPGP-----------------------E-----G-VRR-------------------VSK----------------------------------------------------------ATGRRQSTQ-APAQNRYSRNSSAY----------NLPPGAAPPQ----------------------------------------------PYHGGYN
	PlostBAF37219_29      MSNTPP---TP--RFDA-P--------RPST--------------P--------------------------------LS---------L-------------------------------------MPS-Q---------------------------------GR----------------------SG--------------------SLSSTPEPS----V-Y-------------------------------------------------------------------------GGDDPF------GD-------------SRS------------------------------------------------------------------------------------------------------------------------------------------------------------------------------------------------------------------------------------------------------------------------------------------------------------------------------------------------------------------------------------------------------------------------------------------------------------------------------------------------------------------------------------------------------------------------------QN----------PH--IQ-------FVEPSIGARSTS-EF----------------------------------------------------------------------------------------------------------------------------------------------------------------------GVSSVTL-P---YD-----TEGKESH------------------------------------------------------------------------------------------------------------------------------------------------------------------------------------------------------------------------------------------------------------------------------------------------------------------------------------------------------------------------------------------------------------------------------------------------------------------------------------------------------------------------------------------------------------------------------------------------------------------Y-DE-------------------------E---------A----------------------------------------------------------------------------------------------------------------------------------------------------------------------------------------------------------------------------------------------------------------------------------ERMP---LTA------------------------------------------------------------------------------------------------------------------------------------------------------------------G--QEFA--------------------------------------------------------------------------------GGFYPPGD-----------VDK---LGLPY---------------PGTI-GRPA----S-------SY---SMGVESAWRRR-----QTIK-------RGVT-RRVKL-TNGNFIAEYAVPTPIYNAI--------EGKY-RQTNTT-----------------------------------------------------------------------------------------------------------------EFSHM-------------------RYTAATC-DP--------DEF------TTENGWSLRTKNY--GR-----------Q-TEIL--IAVTSYNEDKTLYARTLHGVMLNIRDICKTKQSKFWRRT-A----EEGN--PGWQRITVALIVNGLEP------MDKSV-LDILATVGV-YQDG---------VMKKDV-DGKDTVAHIFE----------------YTTQLSVDAKPQLVLPTE-GNDALNLVPVQIIFVLKAKNQKKINSHRWLFNAIGRM----------------------L---EPETCVLIDAGTKPGHKSIYYLWEAFYNDRNMGGCCGEIHAMIKG-G---KK-LLNPLVAAQNFEYKMS--NILDKPLESSFGYVSVLPGAFSAYRYRAILGK-------PLEQYFHGDHSLADRLGAKGIHGMSIFTKN-MFLA--------EDRILCFELVAKAGDRWTLTYVKP------SKAETDVPESAAELIGQRRRWLNGSFAASVYALVNFFKIYKSGHGIIRLFFLHLQALYNSFSLFFTWFALANLWLT-----FS-----IIIDLL-------------------PSQG----VVII---------------------------SRAFV---------RLAPSD----VNWADF--GSL-Q--A-HWFNLALQWLYLIF-----LALQFVLALGNRPKGERLAYTITLVVYAVLS-----------LYLLICSFWLTALAFKQIPSL--L--NGKTSSEVISQ-FFAPPIGPLVAAIISTFGVYFIA--------------------SFLFG-DPWHMFSSFLQYLLLAPSF-----------------------INVLNVYAFCNLHDVSWGTKGSD---KADAL-P---------SVSSK--KG-P---E-VPEVEDVTK-VQEDVDAAFKETVSRV-TK-VN-ES------RG-SGKPTMDDEIKTFRTRLVAFWMITNGALVIFVQNINGWLDI-ED-----PNIT-----------------KE------QIEDFQKGVGS-------------------------------------------------------------------------------------------------------------------------------------------KTNSYFAFILYSTFALA---------------------------------------------------------------------------------------------------------------------------------------------------------------------------------------------------------------------------------------------------------------------------------------------------------------------------------------------------------------------------------------------------------------------------------------------------------------------------------------------------------------------------------------------------------------------------------------------------------------------------------------------------------------------------------------------------------------------------------------------------------------------------------------------------------------------------------------------------------------------------------------------------------------------------MIR-------------------------------F-CGCLF---------------------------------------------------------------------------------------------------------------------------------------------------------------------------------------------------------YW-T-KRNLFR-----CC------------------------RRN
	PlostBAF76741_30      MSRYPP---DAD--EA--Q--------RGRY-------NDG-YNPNP----------------------------------S------------------------------------------------------------------------------------P----------------------Y---------------------TLTTTPNPY----E-R--------------------------------------------------------------------------FDAPYTLPDPFAN-------------P-TY------------------------------------------------------------------------------------------------------------------------------------------------------------------------------------------------------------------------------------------------------------------------------------------------------------------------------------------------------------------------------------------------------------------------------------------------------------------------------------------------------------------------------------------------------------------------------------------------------------------------------------------------------------------ATPP-------------------------------------------------------------------------------------------------PTQPGGY-HS-----------P-------P-P--------------------------------------------------------------------------------------------------------------------------------------------------------------------------------------------------------------------------------------------------------------------------------------------------------------------------------------------------------------------------------------------------------------------------------------------------------------------------------------------------------------------------------------------------------------------------QL------GS-VTGAPLHPHSPPPNTYGAPS-H----------PHSPPPPMQPEY-AP-------------------------FSHPPPPPALPPAQPQRY-----------------------------------------------------------------------------------ELHDDHEDGLD------T----------------------------------------------------------------------------------------------------------------------------------------------------------------------GDIP---LLR-----------R------------------------------------------------------------------------------------------------------------------------------------------------------NPSYTSG--------------------------------------------------------------------------------IN--------------------M-----PV-----PG----------AY-GDDPLTSDD-------RS---EN--NIRYGRIPQ--RVPRR-------YKTI-KKVEL-FHGNFVLDSAVPTKLLNMC--------P-----KRTDR-----------------------------------------------------------------------------------------------------------------EFTHM-------------------RYSAATC-DP--------NDF------KDS-GFTLRQVHYDPPR-----------R-TELF--IVMTMYNEDEELFCRTMHGVIKNVMHLCKRDRSKTW-----------GD--GGWQKVVVCIVSDGRAK------INSRT-LSVIAAMGC-YQEG---------IAKNAV-NNKAVTAHIYE----------------YTTQISVNPSLKIEG------AEKGIIPVQILFCLKEENKKKINSHRWFFNAFGPI----------------------L---QPNVCVLLDVGTMPGPTSIYHLWKAFDINSNVGGACGEIVALKGKYG---QN-LLNPLVAAQNFEYKTRATSSINLCMESVFGYITVLPGAFSAYRYIALQNDS-VG-EGPLQKYFLGEK-----MH---GAGADIFTAN-MYLA--------EDRILCWELVSKRGGSWILHYVKS------AYAVTDVPDQVPELISQRRRWLNGSFFAAVHSTWHFYYIYRSAHSFLRKFWIHVEMFYQLFNLIFSWFALANYYIA-----FV-----ILSTSL-------------------EQS----D------------------------------------------------------------F--NLK-G--I-NVANIILNYFYLGL-----LILCFLLSLGNRPQGSKWGYTAAFIGFGVTT-----------IYITTAAFLLAIESIQNLAR------DDPDGLQVDDL-FSNIIFRNIILSLAATYGLYLVA--------------------SLIFF-EPWHMITSFIQYLLMAPSY-----------------------IAVLNVYAFANVHDVSWGTKGDN---KVSTD-L--G------VVPG---KN-----K-NEVEVNVPT-AETDINAAYEDAIQLLSSKPPK-VD-----SKP-DAATQQEDYYRTFRTNVLLAWTLSNGLLAAIIVTT--------------TN--------------------------------KDSNNA-------------------------------------------------------------------------------------------------------------------------------------------GVKGYMAFLLYSVAGLA---------------------------------------------------------------------------------------------------------------------------------------------------------------------------------------------------------------------------------------------------------------------------------------------------------------------------------------------------------------------------------------------------------------------------------------------------------------------------------------------------------------------------------------------------------------------------------------------------------------------------------------------------------------------------------------------------------------------------------------------------------------------------------------------------------------------------------------------------------------------------------------------------------------------------FVR-------------------------------F-VGSTV---------------------------------------------------------------------------------------------------------------------------------------------------------------------------------------------------------YI-GPFR---------L------------------------FAGE
	MoperABW09311_31      MANRPP---LP--SNAS-S--------STVN--------------D--------------------------------PY------------------------------------------------------------------------------------------------------------------------------------------------------------------------------------------------------------------------------ADPF------AD-------------RPR------------------------------------------------------------------------------------------------------------------------------------------------------------------------------------------------------------------------------------------------------------------------------------------------------------------------------------------------------------------------------------------------------------------------------------------------------------------------------------------------------------------------------------------------------------------------------QTHFT---EPQHPYPSQA-------SIPRPFESATS--------------------------------------------------------------------------------------------------------------------------------------------------------------------------------L-P---QE-----FGARDQQFE----------------------------------------------------------------------------------------------------------------------------------------------------------------------------------------------------------------------------------------------------------------------------------------------------------------------------------------------------------------------------------------------------------------------------------------------------------------------------------------------------------------------------------------------------------------------------------------------------------------E-DD-------------------------Y---------V----------------------------------------------------------------------------------------------------------------------------------------------------------------------------------------------------------------------------------------------------------------------------------EKQP---LTG------------------------------------------------------------------------------------------------------------------------------------------------------------------G--QAFA--------------------------------------------------------------------------------GGFYPPGP-----------VDPE-AYGDPY--------------AGSRP-ASVV----S-------SS---TGGEKSAWRRR-----QTIK-------RGVT-RKVKL-TKGNFITEYPVPTPILSAT--------EAKY-TATSTT-----------------------------------------------------------------------------------------------------------------EFSHM-------------------RYTAATC-DP--------DEF------SEANGYSLRTKMY--NR-----------E-TELL--IAVTSYNEDKTLYARTLHGVMLNIRDICKTKQSKYWRRQ-A----EEGN--PGWQKITVALIVDGLEP------MDKSV-LDILATVGV-YQDG---------VMKKQV-DGKDTVAHIFE----------------YTTQLSVDATPQLVLPQA--NDPNNLVPVQIIFVLKAKNQKKINSHRWLFNAIGKI----------------------L---NPEVCVLIDAGTKPGHKSIFYLWKAFYNDPHLGGCCGEIHAMIKG-G---KK-LLNPLVAAQNFEYKMS--NILDKPLESSFGYVSVLPGAFSAYRYRAILGR-------PLEQYFHGDHSLADRLGPKRYYGNEHLHQE-HVLA--------EDRILCFELVAKKNDRWTLTYVKP------SKAETDVPESAPELIGQRRRWLNGSFAASVYALVNFFKLYQSGHGIFRMFFFHVQALYNIFSLVFSWFSLANIWLT-----FS-----IIIDLL-------------------PNLPGDTAIIVF---------------------------GTKAV----------------------------------T-HWVNFGFKWIYLAF-----LALQFVLALGNRPKGERAAYTVTLWVYAILALYLLVVYAILALYLLVCSFWLTIQAFQNIPKL--VQ---ANGGDAIKT-LFQGPVGALIAAMFSTYGIYIIA--------------------SFLYR-DPWHMFSSFFQYLLLAPSF-----------------------TNVLNVYAFCNLHDVSWGTKGSD---KAEAL-P---------SVSSS--KA-K-DAD-VAVVEDTAK-VQEDVDAAFKETVTRAVTK-IE-TK------EE-IEKPTMDDQNKTFRTRLVAFWMLSNASLAVAISNLNGLPSS--N-----PAQ------------------------------DEKDLAD-------------------------------------------------------------------------------------------------------------------------------------------KQSTYFNIILYSTFGLA---------------------------------------------------------------------------------------------------------------------------------------------------------------------------------------------------------------------------------------------------------------------------------------------------------------------------------------------------------------------------------------------------------------------------------------------------------------------------------------------------------------------------------------------------------------------------------------------------------------------------------------------------------------------------------------------------------------------------------------------------------------------------------------------------------------------------------------------------------------------------------------------------------------------------FVR-------------------------------F-IGCLW---------------------------------------------------------------------------------------------------------------------------------------------------------------------------------------------------------YF-F-KRNLFR-----CC------------------------RRN
	MapacBAD20778_32      MASSAQ---PLM---------------------------------IP--------------------------------DSS------------------------------------------------------------------------------------S----------------------MA---------------------ATESLAPT--------------------------------------------------------------------------------------------TN-------------------------------------------------------------------------------------------------------------------------------------------------------------------------------------------------------------------------------------------------------------------------------------------------------------------------------------------------------------------------------------------------------------------------------------------------------------------------------------------------------------------------------------------------------------------------------------------------------------------------------------------------------------------------------------------------------------------------------------------------------------------------------------------------------------------------------------------------------------------------------------------------------------------------------------------------------------------------------------------------------------------------------------------------------------------------------------------------------------------------------------------------------------------------------------------------------------------------------------------------------------------------------------------------------------------------------------------------------------------------EA---------------------------------------------------------------------------------------------------------------------P-------------------------------------------------------------------AST-----------------W----LGFLSSYI------YP--------------------------------------------------------------------------------------------------------------------------------------------------------------TPKSP---DLE---AG-----------------------------------------------------------------------------------------------------------------------------------------------------------------------------------------------------------------------------------------------------------S--------------------D-----------------------GRF-G---------------ST---WE--RIRYGHIPQ--RQPRR-------YRTI-KRVPL-YDGHLVLDCPIPPRLLQRL--------P-----IREGR-----------------------------------------------------------------------------------------------------------------EFNFM-------------------RYTAVTC-DP--------DGF------VKD-RYTLRQQLYRPPR-----------P-TELC--IILTMYNEDERLFTRTMHGVMRNIAYLCSLKNHHVW-----------GK--DSWQKVVVVIVCDGRLK------MNART-LSVLAAMGI-YQEG---------VGKNTV-QGTPVEAHMYE----------------YTTQISIDPSLKFRS------AERGIVPVQVLLCIKEHNKKKINSHRWAFNAFGPL----------------------L---QPNVCMLLDVGTMPTARSIYRLWEAFDRDKNVGGACGEIVALKGTMW---HA-LLNPLVAAQNFEYKLS--NVLDKPMESAFGYISVLPGAFSAYRYEALQNDA-MG-NGPLCSYFKGES-----LHGG-NSDADIFTSN-MYLA--------EDRILCWELVTKRDSAWLLRYVKR------AQAETDVPTHVAELISQRRRWLNGSFFAGIHSIIKFGHIYRSNHSTGRKIALHIEMIYQLCQLFFSWFSLANYYIT-----FC-----VLSESV-------------------TDS----L-----------------------------------------------------------------H-W--V-RVPSIICEYIYLAF-----LIYCFLLSMGNRPQGNKIGYLVSMIVFALLM-----------LIMMIFVIYLAYWSVQKEVS------T-KSG--IA-L-VADGVFIRVVISLLSTFGFWLIS--------------------SLLFL-EPWHMFTSVLQYLLLSPSF-----------------------NNVINIYAFCNTHDVSWGTKGST---AMHKD-L--G------QAAGS--T------N-NSVDVMIPS-ESQDIDEAYDDACHVLNTKPTR-VI-----PMP-DPDMEQRDYYATVRTNAVLAWTLTNAALAVVILNL--------------D-------------------------------------RP-------------------------------------------------------------------------------------------------------------------------------------------VHNVYMGILFYAIAALS---------------------------------------------------------------------------------------------------------------------------------------------------------------------------------------------------------------------------------------------------------------------------------------------------------------------------------------------------------------------------------------------------------------------------------------------------------------------------------------------------------------------------------------------------------------------------------------------------------------------------------------------------------------------------------------------------------------------------------------------------------------------------------------------------------------------------------------------------------------------------------------------------------------------------FFR-------------------------------F-FGAFM---------------------------------------------------------------------------------------------------------------------------------------------------------------------------------------------------------YL-L-GK---------L---------------------FQCPKRD
	LeedoBAF37218_33      MNWPICC---LF--------P--------TI---SPYAT-----IYPTDDAILAVLQAR-FRADLPYT--------------------------------------------------------------------------------RAGATNFVA--INPYKTLAS-VNNASAKEYEERSYKDTSLPMVD-----------SPKLLQPHIYD---------LAARMYLVMRRRNESQALLARGITGSGKTSNLRLFTNQILRL---SSH-----SSKEAKIAEQVKALGIVLESFGNSKTLM---N----PNASRHSRYTELHFNERGRIAGAKVLTFGLDKSRLN--RLT-QEERSFHVFYQFIAGCTSAERDTLNIE-DPSD-Y----------------------A--L--------LASSGT-YRLPAGPSSDDSVAMGDLRAAMRTLGFKPKATAAIFSLLIAILLLGNLEFGEGDF---HTVSAHVTNVEV----------------------LDHVSRLLGVSSEDLSQALTNKTSYVRKELYTALLNAQQSALQRDQLVRDLYAIMFAFVVETANPQGAPSS-K----SPPPHSQIVLLDQPGYQSRGPT----GTSSVALSGNAPLISAYG--------------------------------QNGFDEFCINFADEMLQSYFTRQTFEDTVGYSNHIVSDGVSI--P--AISTMD--NTACVEMLRGQL-PDKAQRKPGGLLSLMNKASSAHKQGKGNS-DHRNEDLLQEMQAKFGVHASFVATSGNAN---RMQFGVNHYAGVCMYDVSDFVEKDTDLLDPAFVPLLR---------------NSSESFVAKLFSGPSLAAEKHYKDESIVVQA--QVSSR---PLR------TLT-P--------------------------------------FVSSNF-TGRSERTSEDAQEHLEL-----------------------------------------------------------------------------DRGKS---YPVTTQITSLFPSSLPTSPKPVSGHCLAFVRTTPAH--------------------------------QIL----------------------LTNADVEYIADFDLAQFCGR--------YVPTMRGSE------------S-ERITQCA-RANGWIEGVDYVVGHRSIWLSYSAWKMVEDTVRAVEKDAKRALGDAGMEMDDDEDASVAPDDGTEY-------THEG--GGYG-----YGVLDPKWTVGGLGASNDDLVLRRTG----TNGTQ---HRSPNQG-----PAYNA-----------------LPAPNSPAQMSTPNA--FRGQA-----------------------------D--------------DGGWGSEWDKKDESSVTGTGTVPAGSSVKEGD----------------------------------------------------------------------GL--------VV---KDAPDS-VEEVPSTRSRRF-WL-----G--------------TVWA--------------------------------------CTWFIPS---FLL-------------------T-H-------------------VGR---------MKRP-----DVR-LAWREKVTICFLILLLNGIVIFYIVIFG------RLLCPDYDNAWLTN-EVAEHT---ADNTTMSLFKEKSTMVSNFVQGQHSD----ID-GEDSN-SDDVL------E-----------------ALAG-LDLTYYFPVPLV---LGCGNLGP---TSTMKL---SF-KN----FTETEPTADHSSGEFAQSTTS------------QLHNSDWYTATF-QPV-------IN-QY---HIGTLVHSWDEIQSYASDEDIEKIWGVYNNNLYDLTD--------------------------------------------------------------YF---------------------YTQDQN-------------------------------------------D-----N------ND-----AYLFLDSGIE------------------------------------------TVFKDRSGQGITDSLNTALGKLNETYRQQNLDCLNN-----------------------------------------------VFYIGQTD---------------------------------------FRTTARCQ-AP----------------------------------------------------NITL-IVVAAILMSTMVLKCLYLYLFCL-----------------------------------------------------------------------------------------------------------------------------------------------------------------------------------------------------------------QDKFVLCQVPCYTEGEKSLRRTIDSLA----ALNYDDK-----------------------RKLIFLICDGNITGSGNDRTTPRIVQDILGVDPK--LDPEPLMFKSVGEGSRA-LNYGKVYSGLYE-FE--------GHVVPYMVVVKVGKPTE---------------------RSKPGNRGKRDSQILLMHYLNRVHFDAPMSPLELELYHQMRNVIGIDPAFYEYIFTIDADTTVTPESLNRLVASAAIDSNIIGICGETKVANED---------TSWWTMIQVYEYYIS--HHLTKAFESLFGSVTCLPGCFSLYRIRTADKG------RPIIISN----RVIDEYAE--PNVDTLHKKNLFSLG--------EDRYLTT-LLMKHFPTFKTKFNPD------AVAHTVAPESTRVLFSQRRRWINSTVH-----------------NLCELVMLPELIGFCCFSMRIFVF--VDLLSTMILPSTLV-------------------------------------------------YLVIVVSL--GK----YRF----------------------------------------------------------------------------------------------------------------------------------------------PL---IAIIMIAAGYGLQVLI---------------------FILK-REFMLIGWMVVYLLSYPIY-----------------------SLFLPVYSFWCMDEFGWGNTRLV---IGEGKDKK--------V-IV-N-DD-D--K-FDES--MIPLK-----------------K-----------------------------------------------------------------------------------------------------------------------------------FSEYEA----------------------------------------------EAWETGSRHS--------------------DETG-----------------------------------------------------------------------------------------------------------------------------------------------------YSKPHTHPRPTASRTGSPYNYQQGSQA-------GDY--Y--RD--T--------NLTMNS--------------------------------------------------------------------------------------------------------------------------------------------------------------------------------------------------RSN-----------------------P--NPFTGS---------------------------------------------------------------------Q-------------QS--------------------------------------------------------------------------LSNLS-HHGGQ--------------------------Q-------YAAPQLPYMPFGGGPALPPALIMADGCLWDQLCQW--------------------------------------------------------------AIRTLASGAFAPPTMP-----------------------------------------------------------------------------------------------------------------------------------------------------------------------------------------------------------------ASQEQRPLSTFSM-------------------------AT--TVNP-----------------------F-----------------------------------AG---------------S-SQNPNPSDDELF---------AALRSYLGTQ-DLMTVT-KK-----------YVLL----------------------CPV-DDD-FYS-C-V----V-----------------------------EPLEEP
	CrneoXP_570882_34     MAHW--------------------------------------------------------------------------------------------------------------------------------------------------------------------------------------------------------------------------------------------------------------------------------------------------------------------------------------------------------------------------------------------------------------------------------------------------------------------------------------------------------------------------------------------------------------------------------------------------------------------------------------------------------------------------------------------------------------------------------------------------------------------------------------------------------------------------------------------------------------------------------------------------------------------------------------------------------------------------------------------------------------------------------------------------------------------------------------------------------------------------------------------------------------------------------------------------------------------------------------------------------------------------------------------------------------------------------------------------------------------------------------------------------------------------------------------------------------------------------------------------------------------------------------------------------------------------------------------------------------------------------------------------------------------------------------------------------------------------------------------------------------------------------------------------------------------------------------------------------------------------------------------------------------------------------------------------------------------------------------------------------------------------------------------------------------------------------------------------------------------------------------------------------------------------------------------------------------------------------------------------------------------------------------------------------------------------------------------------------------------------------------------------------------------------------------------------------------------------------------------------------------------------------------------------------------------------------------------------------------------------------------------------HM-------------------RYTAATC-DP--------DDF------TPENGWKLKTTSY--NR-----------E-TELL--IAITSYNEDKILYARTLHNVMLNIRDICNTKASKFWRRS-A----EEGR--PGWQKIVVALVADGLDP------MDKQV-LDVLQTIGV-FQDG---------ILKKEV-DGKKTAAHIFE----------------YTTQLSIDATPQLVQPHP--GEPNNLVPVQIIFVLKQENSKKINSHRWLFNALGRQ----------------------L---QPEICVLLDAGTKPGHKAIYH-----------RGACGEIHAMIKK-G---VK-LFNPLVAAQNFEYKMS--NILDKPLESSFGYVSVLPGAFSAYRYKAIQGR-------PLTQYFHGDATLAARLGKKGIYGMGIFTKN-MFLA--------EDRILCFELVAKKGEKWVLQYVKP------SKAETDVPEQAAELISQRRRWLNGSFAASVYSVFHFFRLYRSGHGPIRMLFLHIQAIYNVFSLIFSWFALANLWLT-----FS-----IIIELL-------------------PESA---NINLF---------------------------GTADV----------------------------------T-HWINLVFTWVYLAF-----LMLQLVLALGNRPKGEKGLYILTLWVYAFLS-----------LYLIICSIILSVVAFKVCYHLGALR-DGGSIDAKLGN-LFNSTNGVLVAAIMSTIGIYLIA--------------------SFLYR-DPWHMFSSFPQYMLLAPSF-----------------------TNILNVYAFCNLHDVSWGTKGSD---RAEAL-P---------AISSS--KE-K-DGE-TAVVEEQQR-SQGELDESFKQVVQRAVAP-YK-PE------EA-DEKPNLDDQNRTFRTRLVVVWLLSNAALAISIQTLNGLDTT--K-----QLVEACLPSSYNPDNGTVIVSTNGTCITQALEHDGDKLQD-------------------------------------------------------------------------------------------------------------------------------------------KQQIYFQAILWATFALS---------------------------------------------------------------------------------------------------------------------------------------------------------------------------------------------------------------------------------------------------------------------------------------------------------------------------------------------------------------------------------------------------------------------------------------------------------------------------------------------------------------------------------------------------------------------------------------------------------------------------------------------------------------------------------------------------------------------------------------------------------------------------------------------------------------------------------------------------------------------------------------------------------------------------MVR-------------------------------F-IGCVF---------------------------------------------------------------------------------------------------------------------------------------------------------------------------------------------------------YW-A-MRQMGR-----CW------------------------RRN
	CrneoAAW45092_35      MSRPHLQ---QN--VS-------------------FQDT-----K-P------------------PSR---------RAAR-------D--------------------------D-----------IPP-RP---------------------------------P--------A------KSD---PSK---------------------------------------------------------------------------------------------ASLTTTTTVQ---------------------SVAGYNNQLDFDDNAY-----------------------------------------------------VD-A-------------------------------------------------------------------------------------------------------------GS----------------------SNPQG--FS-D--------------------------------------------------------------------------------------------------------------------------------------------------------------------------------------------------------------Y----NG------------------------------------------------------------------------------------------------------------------------------------------VRRK--KSMVR---PER------ERIDPNHRL---------WHYREHAA-EDQ--------VDIQPS----------------------STGNQPYNQ-YNSQRP----------------------------------------------------------GANLRRGKS-------------------------------------------------------------------------LLARETDDVDDSSGLNIFKRGA------------------------------------------------------------------------------------------------------------------------------------------------------------------------TIRRKA----SRATP---RQA-------------------------------------P------------------------------------T-----GAQSNRVSAGQKEDEECCCLGNF--------------------------A-------------------------------------------------------------------------------------------------PGPKDC-WM-----V--------------YCYL--------------------------------------LTICIPG---FVI-------------------A-K------------------VFG----------KKTP-----DAQ-RAWREKMGIVSIVAYLMAAVGFITFGFT------QTVCGDTQLRLPGG-SAN---------TGSLVINGYDYDFSTWSHPAAGD----TF-NGSTSPLYMDQ------Y-----------------MAGG-MDASFLFQNV-N---QHCLGVIT---PANGTG-IDHD-GEQMGWYFPCNLHDQNGTSA-ANLTGY------------TDRTNCHVSSYA-RSN-------FSAVV---PTAEIYYTWERVKD------ESRNLAVYKSAVIDMNL--------------------------------------------------------------LQ---------------------WLDDTQ-------------------------------------------V-----T------FP--------SFFNTIM------------------------------------------NRNDTYAGKDITALIE-------RADLSQYARCLTD-----------------------------------------------IIQVGFVD---------------------------------------T-ITIGCI-MS----------------------------------------------------DLVL-YVSLVFILGAVFIKFGMAVVFGWFLSWRMGN-FKGESYQERMKRAAEIESWTDDIYRPAPGYLRPNATGTARTGVKKNFLPTTSRFSRAEPMLV--------S-SS-RPSTSY-GMVGET--RRQGSSIYGNK-LGPPLHTT---------PPGSPL-LRNSRSST-SLP-FRDDSRHSISDRSV--------NN------NMPC-PFPLGNVVPQPAPDFE------PFGYPLIHSICLVTAYSESIEGLRTTLDSLA----TTDYPNS-----------------------HKLILVICDGMVRGSGSKQYTPEIVLGMMKELVTPAEEVEAHSYVAIADGHKR-HNMAKVYAGFYA-YDSETVEASKQQRVPMVLVSKVGNPLEV-------------------NDAKPGNRGKRDSQIVLMSFLQKVMFDERMTTLEYEFFNAVWRCTGIPPDRYETVLCVDADTKVFPDSLTRMNACMVNDHEIMGLCGETKIANKS---------ETWVTMIQVFEYYIS--HHNTKAFESVFGGVTCLPGCFSMYRIKAPKGDR-GF-WVPILANP----DICEHYSE--NVVDTLHKKNLLLLG--------EDRYLST-LMLKTFPKRKMVFCPQ------AVCKTIVPDTFRVLLSQRRRWINSTVH-----------------NLCELILVRDLCGTFCFSMQFVVF--MDLVGTLVLPAAISFTM----------------------------------------------YIIIISII--PESVTGTPR----------------------------------------------------------------------------------------------------------------------------------------------PV---ISLILLAFILGLPGVL--------------------IVITS-RKVAYVGWMLIYLLSLPVW-----------------------NLILPAYSYWHMDDFTWGETRKI---AGEVKEEA----------HG-G-KE-G--T-FDSS--HIVMK-----------------K-----------------------------------------------------------------------------------------------------------------------------------WAEFER----------------------------------------------ERRWRTGTASRDSQYFDV--------V--------------------------------QRANSPRSGI----PSNRYS-----------------------------------------------------------------------------------------------VVSTS-E-----------------------TFNSGL-------GTA--ESNHLFRQSQSFASMSQVAPS--P---------------E----------------------------------------------------------------------------------------------------------------------------------------TN----------YGNVSQLALP-----------------PARGASIGRE----------QSPSSTES--G---------ASNNYGGHGSSEDPSGSSHADPYYQPFTNEVY--Q------------------DEAEQPILPSEYH-------------PT--TSP--EPVYQTA--------------------------------------------------------------------------------------------------------------------------------------------------------------------------------------------------------------------------------------------------------------------------------------------------------------------------------------------------------------------------------------PAR-VR-----QPSQR--GVSLV---------------------------------DT---------------------------------GP--VRSA-----------------------QAAPHDA-VRR-------------------VSR----------------------------------------------------------HQ-RRSSSK-NQLVSPISSGGHTG----------NLPP----------------------------------------------------GAAPPQY
	CrneoAAW44838_36      MPSKQDV---PL----------------------------------P-------------------FT-----SSRPLPSR----------------------------------------------QPT-TS--------------------------------------------------------------------------------------------------------------------------------------------------------------------------------------------------RP-------------------------------------------------------------------------------------------------------------------------------------------------------------------------------------------------------------------------------------------------------------------------------------------------------------------------------------------------------------------------------------------------------------------------G----GT------------------------------------------------------------------------------------------------------------------------------------------LKRN--KTLTR---PER------HVA-P--------------------------------------A----------------------PLIAPP----T----------------------------------------------QSF------------------------------------------------------------------------------------------------------------------------------------------------------------------------------------------------------------------------------------------------------------------------------------------------------------S---PAS-------------------------------------P------------------------------------LP-----QS--------------D-------------------------------G-------------------------------------------------------------------------------------------------FINIDW-WR-----L--------------WAYA--------------------------------------TTFWAPP---ALL-------------------R-W-------------------FG----------IKEK-----QSR-QAWREKIALCWIAVLMGGVVGFVTMGLQ------RALCPADQQNQSMYQRLGD-------TNMTLSISGWAFNISTSITQ--SN----V--D-----FYSLA------N-----------------QMPG-QDITDLFTRSVS-DYPACTSSLA---YASG---------------------------AFCNSTSS------------SSNTSCVLSTMS-QET-------FDGLQIQNTSLLEGYSWDQVAK------L-ENYMVIDGYVLNMSP--------------------------------------------------------------YL---------------------SSNPSA-------------------------------------------V-----E------GD--------EVDSIIRHV---------------------------------------L-NNQTGSGKDATRLFF------NRQVPQDAVGCMKA-----------------------------------------------RYVAGRID---------------------------------------K-ITPGCF-VA----------------------------------------------------SLFL-YVSLVVILAVVLARFAMACVFNWFLSEKLVK-PVTEKELGRKGI-------------------------------NPTIMPEGANVSVNNKLG---------------------------------AAPWAG-----GGGAR--GGRGGGTGLGKKL-VN-G---KKI-------NPLSPLP-SP--------SHF------QSN-A---------------PLITLSQIG-PELFTVCLVTCYSEGPSSIRGTLESIA----STNYSDR-----------------------RKLIWVVCDGMITGQGEKRSTPDVCVGMLDADGR-FGNPVPMGYEAVGSGRKR-ENRAMVYAGHYVSRN--------GHRTPTIIVVKCGMPQEA-------------------TEKKPGNRGKRDSQLILMNFFSRVTYNDRMTPLDFDLFRKIWTLMGVTPDYFEAVLMVDADTRIYPDSLKHLVNCMHHDNMIMGVCGETRIANKR---------QSWVTAIQVFEYFIS--HHHVKAFESVFGGVTCLPGCFSMYRIKARKDGD-ND-WVPILVKP----EIVNEYSQ--SEVETLHQKNLLLLG--------EDRFLST-IMLRTFPRRKNIFLPQ------ARCRTVAPDTFSVLLSQRRRWINSTVH-----------------NLMELVRVRDLCGTFCFSMQFVVF--MDLVGTVVLPVAICLTF----------------------------------------------ALIVNSIITPPR----SFE----------------------------------------------------------------------------------------------------------------------------------------------EA---IPLMLLAIVLGLPAIL--------------------ILITT-RKVVYVAWMLVYLLALPIW-----------------------NFVLPVYSFWHFDDFSWGETRRV---EGEIRSKG----------HD-DA-T-A--V-FNGT--TIPLR-----------------R-----------------------------------------------------------------------------------------------------------------------------------WEDWEK----------------------------------------------SRLRKLRREERRRKEMER--------QF------GAGFHG--------DPRLGGDLPGMGMGERPWARSEY--DSDNGS-----------------------------------------------------------------------------------------------LYSSEED-----------------------MWGGEV-------GGY--NEH-------------NPAFPPPP---------------ISLPP-TDNPV---SNINGE------------------------------------------------------------------------------------------------------------------TLGMDEMAAILDSGFDDDPQSQST-------------------------YPT-----L-------------------------------SHPR------------------------------------------------------------------------------------------------------------------------------------------------------------------PHAQPPPPPISRTLANASSPVRRHQHDYNA-PQPRLN--------------------LIDFP--------------------------------------------SFG---------------------SG------------------------------------------------------------PNS-------------------ARS-SPHFAGAGRHAGGEYVSIDRQ--------------------------------------------------------------DTNDLDAQMPH--SGGS----------------------------------VS---------------------------------SS--VESR-----------------------PHGVGHAKKRSGGGAGVGAATSARGGGYGPLGP---------------------------------L---------ADAD-----------EVGG---------------------------------------------RQIR-----------------------------------GYGGSGKDR
	CrneoAAW47172_37      MPNISR---KPP--PS--------------------------------------------------FY--------P---------------------------------------------------PS-H---------------------------------SP----------------------SP----------------SLYAPIQSTPAPS----Y-DHH--------------------------------------------------------------------VNNNTLNPF------SD--------------------------------------------------------------------------------------------------------------------------------------------------------------------------------------------------------------------------------------------------------------------------------------------------------------------------------------------------------------------------------------------------------------------------------------------------------------------------------------------------------------------------------------------------------------------------------------------------------------------------------------------------------------------------------------------------------------------------------------------------------------------------------------------------------------------------------AREVGAYAQ---------------------------------------------------------------------------------------------------------------------------------------------------------------------------------------------------------------------------------------------------------------------------------------------------------LQ--------------G-------------------------------E-------------------------------------------------------------------------------------------------EPINSA-PLYQPPYA--------------PQLLVA-------------------QP-------------TPVSARLPFFEAALA-------------------R-A------------------R-G----------IQTP-----NLP-EA-------------------------P---------TPTYAQPLPSYLPPPD------PNHPDLSVG---------LTQ--AN----T--I-----RYAIDPRSHL------------------------------REESRS-PSPFMDDSFV---YNDA---------------------------T------HLHNVEPDVENALLG---------------------------------SGMGYEPEKR------V-ESSMGFNDYDGDLSVPQSFGG--------------------------------------------------------------------------------------------------------------------------------------------------------------------------------------------------------------------------------------------------------------------------------------------------------------------RPPS---WEQ-------GG----------I-LDE----KA-------E---MST--TKHFGPAPA--GRVGRRAHNAAGYRRIKQSATLDENGFFAIEMNIPTRLAQFL--------P-----IKGVE-----------------------------------------------------------------------------------------------------------------EQKTT-------------------RYTAITT-DP--------DDV------PAA-GFRLRQNITSPPR-----------Q-TELF--IVITMYNENAELFCRTLYGVMKNIAHLCGRKNSRVW-----------GK--DGWQKVVVCIVADGRKA------VNPRV-LDCLAALGV-YQEG---------AMTNTV-KDRPVTAHVFE----------------YTTSFALDGDLHFKY------PDKGIVPCQIIFCMKEKNAKKINSHRWFFNAFAPL----------------------L---SPNVCILLDVGTQPAPKSIYHLWKAFDVNSNVGGACGEIATFKGKTW---RS-LLNPLVAAQAFEYKMS--NILDKPLESLFGYCTVLPGAFSAYRWIALQNNG-DGRTGPLASYFAGEQ-----LN---TGKADTFTGN-ITWQKIGSCVSKSWPN------------PRQTGCLNSSRLLLEKRIALIPSQ-SSLLKEEGEWLNGSFFAAVYALMHTNQIWRSDHSFARKSALMLESVYNFLNLIFSWFALANFYIF-----FA-----ILTSAL-------------------EGS----A------------------------------------------------------------F--NIP-H--I-DVLNTIARYGYLGA-----LIGCFIFAMGNRPQGSPWKYKAAIYFFALLT-----------TYMLVAAVLCMVQAIKNI---------------------NSPIFAKMVVSLIATYGIYVIS--------------------SFLAL-DPWHIFTCFIQYMLFSPTY-----------------------INVLNVYAYSNLHDLSWGTKGSD---ATQASDL--G------AVSGV--G------K--HVEVELVT-AQQDIDIAYQDALDNIRLKGSK-VEAESGPKKE-QSEQAQKDTYANFRTNLLLLWSLSNALLASAILTGNTSGAF-D----------------------------------------DGSDSS-------------------------------------------------------------------------------------------------------------------------------------------KATIYMLVILIFVAGMS---------------------------------------------------------------------------------------------------------------------------------------------------------------------------------------------------------------------------------------------------------------------------------------------------------------------------------------------------------------------------------------------------------------------------------------------------------------------------------------------------------------------------------------------------------------------------------------------------------------------------------------------------------------------------------------------------------------------------------------------------------------------------------------------------------------------------------------------------------------------------------------------------------------------------IFR-------------------------------F-ICSTA---------------------------------------------------------------------------------------------------------------------------------------------------------------------------------------------------------YL-V-IS----------------------------------LFTG
	CrneoAAW44187_39      MAQQPPP---SR--FQ----------GVTDL--------------SPY-------------------S---------Y-------------------------------------------------------------------------------------L--PI-DGEESLLRYVEEYY----QCNNEEGGSRNEQGWWKKKLEEPHVFQ---------LALGAYYNMRRTGQDQVIIASGPTGSGKSELKRLAIEAITQV---SLAN---PGKKGSKIGLQVSSAEFILKCFGNAHTLS---N----DEASRFGTYTELQFNERGRLEGLKTIVYYFERSRVS--QVPINGERNFHAFYYLVSGAPEEERNFLKLG-DVSD-----------------------YRY----------LNCR-V----RR-VGVDDRHRYSQLRQAFKMIGISSRLIAQIFQLLASILHIGNLRFSPSDGI---QEGASVINIDT----------------------LDTVAEFLGVHSESLAEIFSLKTILVRKEVCTTFLGPEQAEQVRDELARTLYSLLFSWLNEHINTRLCKDS---------FGSFIALVDLPGIQRNSGS---MGS------------------------------------------------LNSVDQFCLNFAAEKMHNWVLHRIHETT---RQEAEAERLLI----SRVPYF--DNSECLGML---------SNPRGGLISVIDDLSQK---------KRSESNLLESLGKRFHNHPSMSISPQGNR--SSASFTINHYDGPVTYSTSNFLERNANETSTDIIQLLRGDTTSRSQVSTTEGHGSSNPFIKGLFGMKNIAMQTHPRSDSTIVAA--QQSVR---PVR------APS-T--------------------------------------RRKKMMSLVPVSEEGGEEASD-----------------------------------------------------------------------------FQVGGGNDESSPKELHCIAGQHWAAVDSLLKSFDQTQTWYIFALRPN--------------------------------DSQLPFQFDLRSMKQQVRSFGLVEMAQQLQTSWEVRLPHKEACERYNEELVYRGI--PEGT-----------GDV-ERLRDLK-RLMS-LNDADMGIGLQRVFLSNNLFHFLEDRLRAKEPGEQHAYEDL-------------------GHRKLQTDPFS----PHRYQPATF----------------------------------------DSQEHVYRDPSIRP-----------------V-----DSSSNLPLMEHARPIVNNSLEIDDHESSP-------------------------------------------------------------------------------------------VPY--ISYGGRSITDIEGYASSRDLLASSI--HKS----EKDPL--------DT--EPQAGET-TEVYRESIARRR-WV-----W--------------LCSI--------------------------------------LTWWIPG---FVL-------------------S-K-------------------IAG---------MKRQ-----DIR-QAWREKLAINMIIWFICGCAIFVIAILG------PIICPTQH-VYSAS-ELASHSYTLDPNNAFVAIRGEVFDLSQFAPTHLTA----VSVV-----PTKSI------M-----------------QYGG-LDASELFPVQVS---ALCGGVSG---SISQYVTL-DS-TN----TTDVY--SQY--HDFRAYTND--------------SRPDWYAEMM-IMM-------RH-RF---RVGFMGYTKKDLKTMA---AQGKAVAIYDNLVYDMSN--------------------------------------------------------------YI---------------------RQNGGG-------------------------------------------L-----RAPDGVNLTAQDQADRQFMSDQVV------------------------------------------SLFKYNSGKDITTLLDNLGSTIGTDVVDRQKTCLRN-----------------------------------------------LFILGKLD---------------------------------------TRDSAQCQ-FS----------------------------------------------------TYIL-LALSCVMVAVIGFKFLSALHFGSVR-----------------------------------------------------------------------------------------------------------------------------------------------------------------------------------------------APE-----------S-HDKFVICQVPCYTEGEESLRRTIDSLC----KLRYDDK-----------------------RKLILVICDGNIKGFGNDKPTPAIVLDILGVDVN--NDPEPLSFQSLGEGAKQ-HNMGKVYAGLYE-CA--------GHVVPYLVIAKVGKPNE---------------------RQKPGNRGKRDSQMLVMHFLNKVHFSAPMNPLELEMYHQIKNVIGVNPSFYEYLFMVDADTTVDEMSLNRLVSAMRHDKKIIGVCGETSIANAK---------QSIVTMSQVYEYFIS--HHLSKAFESLFGSITCLPGCFSMYRLRSPDTN------KPLFISH----GIIQDYSE--NRVDTLHLKNLLHLG--------EDRYLTT-LVLKHFQDYKTKFVRH------AYAKTVAPDSIKVLLSQRRRWINSTVH-----------------NLAELVFLDQLCGFCCFSMRFVVF--IDLLSTIIAPVTVAYIV----------------------------------------------YLIYLIVH--DG----SSI----------------------------------------------------------------------------------------------------------------------------------------------PT---LSIVMLAAIYGLQAMI---------------------FIFR-MRWDMIAWMIFYICAIPVF-----------------------SFLLPLYSFWKMDDFSWGSTRLV---VGDKGKKI----------VI-H-DE-G--K-FDPS--SIPLR-----------------S-----------------------------------------------------------------------------------------------------------------------------------WEEYEN----------------------------------------------ELWDQESVHS-GSYMPPK--------AE----------------------------------------Y----S---YD------------------------------------------------------------------------------------------------------------------------------YPRAQ-------STYSYGGH-GYEQ--------PVHPVQ---------------------------------------------------------------------T-----------------------------------------------------------------------------------RST---SPVSSRYQ-MSQFRQSPYQSPYQGPYGGSAVDFRP--------S----------RMDMAHQP-----------SLDD-T-----------------------------------------------------------------------------------------------------------------------------------------------------SS-FHQ-P--YQP--------------------------------------PPRPQ--------------------SSYAF------------N------------------------------------------------------------------------------------------------------------------------------------------------------------------------LPDPSSD--------------------------------------------------------------SFTAPA---------------------------------------------------------------------VD--Y---------------------------------------------------------------------------------LGAQAITDSQLE---------RSIRKICANA-ELDKLT-KK-----------GVRKE-LE----------REYGV-ELTER-RET-INR-L-----------------------------------VEKVLTE
	SprelCBQ67884_40      MAYYSR---PAS--AA--A--------GAHT-------QDE-QDPYP-------------------YY--------PDPDL--------I-------------------------------------IGS-G---------------------------------A-----------------------NP----------------SFVNPYEAS-----------ST--------------------------------------------------------------------SHASHASPF------SD-------------AHAS----------------T--TLP------------------------------------------------------------------------------------------------------------------------------------------------------------------------------------------L-----------------------------------------------------------------------------------------------------------------------------------------------------------------------------------------------------------AH------------------------------------------------------------------------------------------------------------------------------------------QQRM--SSLQ---QPTS------ISIDAHQHA---------A-HRP-------------------------------------------------------------------------------------------------------------------------------------------------PLSESFY-SQAA-------YA-----------------------------------------------------------------------------------------------------------------------------------------------------------------------------------------------------------------------------------------------------------------------------------------------------------------------------------------------------------------------------------------------------------------------------------------------------------------------------------------------------------LA-------SPPPAAQPPVQSVDGGYTYYNQSAAG-------------------HYSS----LG-------------------H-G------------------E-G----------DDDE-----DED--------------------------------------------------------------------------------------------------------------------------------------------------------------------------------------------------------------------------------------------------------------------------------------------------------------------------DAA---TKYSPGSVHDEKH--------------------------------------------------EYARPASAAAGTGTGYLTSPYAQVANNDD-----------------------------------------------------------------DAE--------------------------------------------------------------------------------------------QDA--YHA-----------HDPN---YAY-------GD---------AG-AAG----AP-------FGDNHFD--TQHFGPAPARGAQLRR-------HKTK-KNVRL-TKGNLILDCPVPTKLQTFL--------T-----RRAED-----------------------------------------------------------------------------------------------------------------EFTTM-------------------RYSAVTC-DP--------DDF------AAE-SFTLRPALY--SR-----------H-TELF--IAITMYNEDEVLFCRTFHGVMKNIAHLCSRNKSRTW-----------GK--EEWKKVVVAIISDGRKK------IHPRV-LDCLAALGV-YQDG---------VAKNMV-DGKEVQAHLYE----------------YTTQLSIDSKLQFKG------AERGLVPMQIIFCLKEKNAKKINSHRWFFNAFCPI----------------------L---QPNVTILLDVGTRPENKSIYYLWKSFDLNSNVAGACGEICAETKGKWGVGPL-LLNPLVAAQNFEYKIS--NILDKTTESVMGYISVLPGAFSAYRYIALQNDE-FG-HGPLASYFKGEN-----LL---GADADVFTSN-MYLA--------EDRILCFELAAKRGHGWVLKYVKS------ARGVTDVPEGLPEFISQRRRWLNGSFFAAVYALYHTAQFVRSGHNGWRKALLVFESFYSFINMCFAWFGLANYYIF-----FR-----ILTTSL-------------------EDP----T------------------------------------------------------------F--HLR-G--I-GVFNVFMQYIYLGT-----VVASFIFAMGNRPQGSRWKYWAAVGIFALLT-----------VYMMVAAVLCLGKVVRRV--------------------EHDAIYAQMVVSLLATYGVYLVS--------------------SLLAC-DPLHLVTSFVQYLLLAPTY-----------------------INILNIYAFCNLHDFSWGTKGDT---TVSKD-L--G------AVVST--G------K-GTVEITLPT-AQADIDTAYDDALNNLRTRPMI-IRGDA--SNE-EKAARQMDYYKNIRTNVVLAWALSNGVVAAFILNGNTSGTF-D----------------------------------------SGSGVT-------------------------------------------------------------------------------------------------------------------------------------------RTKVYMVLVLVFVAGMA---------------------------------------------------------------------------------------------------------------------------------------------------------------------------------------------------------------------------------------------------------------------------------------------------------------------------------------------------------------------------------------------------------------------------------------------------------------------------------------------------------------------------------------------------------------------------------------------------------------------------------------------------------------------------------------------------------------------------------------------------------------------------------------------------------------------------------------------------------------------------------------------------------------------------CIR-------------------------------F-IGSTL---------------------------------------------------------------------------------------------------------------------------------------------------------------------------------------------------------YL-T-IR----------------------------------LING
	PugraXP_003327390_42  MAAIGA-------------------------------------------------------------------------------------------------------------------------------------------------------------------------------------------------------------------------------------------------------------------------------------------------------------------------------------------------------------------------------------------------------------------------------------------------------------------------------------------------------------------------------------------------------------------------------------------------------------------------------------------------------------------------------------------------------------------------------------------------------------------------------------------------------------------------------------------------------------------------------------------------------------------------------------------------------------------------------------------------------------------------------------------------------------------------------------------------------------------------------------------------------------------------------------------------------------------------------------------------------------------------------------------------------------------------------------------------------------------------------------------------------------------------------------------------------------------------------------------------------------------------------------------------------------------------------------------------------------------------------------------------------------------------------------------------------------------------------------------------------------------------------------------------------------------------------------------------------------------------------------------------------------------------------------------------------------------------------------------------------------------------------------------------------------------------------------------------------------------------------------------------------------------------------------------------------------------------------------------------------------------------------------------------------------------------------------------------------------------------------------------------------------------------------------------------------------------------------------------------------------------------------------------------------------------------------------------------------------------------------------------------------------------------------------------------------------------------------ELFCVCLVTCYSEGAEGIKKTLDSIS----AADYLDA-----------------------RKLLFVVCDGMITGHREKILTPDVCVGFLDADPL-FGDPMPMSYRAVAAGAKE-HNQAMIYAGHYTQVE--------GRRTPMIVIVKCGTAEEG------------------KIEKKPGNRGKRDSQMILMNFFSRVTYNDRMSPLDYDLFRKIQVLMGVTPDFFEVCLMVDADTTVMKDSIGHLVNCMQHDPLIMGVCGETRITNKR---------QSWVTAIQVFEYYIS--HHLAKAFESVFGGVTCLPGCFSMYRLKAQRMND-GD-WVPILAQP----EICREYSQ--SIVTTLHQKNLLLLG--------EDRFLTT-LMI--FPARKMMFCPQ------AKCRTLVPDEFAVLVSQRRRWINSTIH-----------------NLMELVRVPNLCGTFCFSMQFVVF--MELMGTIVLPIAITLTY----------------------------------------------SLIINSILHPPK----NFS----------------------------------------------------------------------------------------------------------------------------------------------DA---IPLILLAAILGLPAIL--------------------ILATS-RKVSYVFWMLIYLIALPVW-----------------------NFVLPLYAFWHFDDFSWGETRKI---QGEAKSQG----------HD-EGSK-T--T-FDAN--TIQHR-----------------R-----------------------------------------------------------------------------------------------------------------------------------WNPSRR--------------------------------------------------------------------------------------------------------------------------------------------------------------------------------------------------------------------------------------------------------------------------------------------------------------------------------------------------------------------------------------------------------------------------------------------------------------------------------------------------------------------------------------------------GGTQ--------------------------------------------------------------------------------------------------------------------------------------------------------------------------TSS-----------------------------------------------------------------------------------------------SEG---------------------------------------------------------------------------------------------------------------------------------I-------------------------------------------------------------------------------------------------------------------------------------------------------------------------------------------------------------------------------------------------------------------------------------------------------------------------------------------------------------------------PSDELV
	FlvelADX07313_43      MSALGC---PT--QMSG------------------------------------------------------------------------I-------------------------------------V----------------------------------------------------------------------------------------------------------------------------------------------------------------------------------------------------------------------------------------------------------------------------------------------------------------------------------------------------------------------------------------------------------------------------------------------------------------------------------------------------------------------------------------------------------------------------------------------------------------------------------------------------------------------------------------------------------------------------------------------------------------------------------------RS----------PH--IA-------I----------------------------------------------------------------------------------------------------------------------------------------------------------------------------------------------------------------------------------------------------------------------------------------------------------------------------------------------------------------------------------------------------------------------------------------------------------------------------------------------------------------------------------------------------------------------------------------------------------------------------------------------------------------------------------------------------------------------------------------------------------------------------------------------------------------------------------------------------------------------------------------------------------------------------------------------------------------------------------------------------------------------------------------------------------------------------------------------------------------------------------------------------------------------------------------------------------------------------------------------------------------------------------------------------------------------------------------------------------------------------------------------------------------------------------------------------------------------------------E---GR-------DS---TVSLNTGWRNR-----QTIK-------RGVT-RRVKL-THGNFVAEYPVPTAVQNAI--------EERY-RASTST-----------------------------------------------------------------------------------------------------------------EFSHM-------------------RYTAATC-DP--------DDF------TEANGWSLRTNMY--QR-----------E-TEIL--IAVTSYNEDKTLYARTLHGVMLNIRDICKTKKSKFWRGH-A----ESGS--PGWQKIVVALVVDGLEA------MDKSV-LDILATVGV-YQDG---------VMKRQV-DRKQTAAHIFE----------------YTTQLSVDHKPTLVLPQE--NDPSNLVPVQIIFVLKAQNQKKINSHRWVFNAIGRI----------------------L---KPEVCILIDAGTKPGHKSLYYLWEAFYNDKHLGGCCGEIHAMLKG-G---RK-LLNPLVAAQNFEYKMS--NILDKPLESMFGYVSVLPGAFSAYRYRAVLGR-------PLEQYFHGDHSLAERLGDKGINGMSIFQKN-MFLA--------EDRILCFELVAKVNDRWTLTYVKP------SRAETDVPETAAELIGQRRRWLNGSFAASVYALVNFFRLYRSGHGIFRLFFFHIQGL---------------------------------------------------------------------------------------------------------------------------------------------------------------FVLGLGNRPKGEKFAYTITLWVYAVLS-----------VYLLVCSFWLTSLAFKEIPKA--FQ-EGKSPADIAMS-FFTPPIGPLVAAMISTFGIYFFA--------------------SFLYN-DPWHMFTSFIPYLCLAPSF-----------------------VNVLNVYAFCNLHDLPYRYHGAR---KGAIK-------------------------------------------------------------------------------------------------------------------------------------------------------------------------------------------------------------------------------------------------------------------------------------------------------------------------------------------------------------------------------------------------------------------------------------------------------------------------------------------------------------------------------------------------------------------------------------------------------------------------------------------------------------------------------------------------------------------------------------------------------------------------------------------------------------------------------------------------------------------------------------------------------------------------------------------------------------------------------------------------------------------------------------------------------------------------------------------------------------------------------------------------------------------------------------------------------------------------------------------------------------------------------------------------------------------------------------------------------------------------------------------------------------------------------------------------------------------------------------------------------------------T-----TL------------------------SPP
	FlvelADX07309_44      MGRRVF---RLI--LA--------------------------------------------------A-----------------------------------------------------------------------------------------------------------------------------------------------------------------Q--------------------------------------------------------------------AHRRLEA-N------SI--------------------------------------------------------------------------------------------------------------------------------------------------------------------------------------------------------------------------------------------------------------------------------------------------------------------------------------------------------------------------------------------------------------------------------------------------------------------------------------------------------------------------------------------------------------------------------------------------------------------------------------------------------------------------------------------------------------------------------------------------------------------------------------------------------------------------------MNRYPTYEN---------------------------------------------------------------------------------------------------------------------------------------------------------------------------------------------------------------------------------------------------------------------------------------------------------VE--------------Y-------------------------------D-------------------------------------------------------------------------------------------------ESANSSEDESEITDYLSSYPQSQYPSQYQYSQMES-------------------QS-------------STQFQR-----------------------------------------------------------------Y-----QPG-RV-------------------------L---------EPIHT-----------------------------------------------------------------------------------------------------------------------------------------------------------------------------------------------------------GETLDLHG------N-TTSYPSSAGHARYDEEDYVPPSMY---------SGSTTSH-----DEPEFD-HFS---Y--DPEGFTSGFHPDARPPFR---------------------SRSPTPRVDDEDYLVDGDRSFH--------------------YTGPEPEK-----------------------------------------------------------------DQE--------------------------------------------------------------------------------------------PEG--YFP-----------SDPS---FWPTTMAKHPSI----------A-SQSE---PE-------T---PNG--MMHFGRAPV--GKTER-------RHRK-KRVKL-TNGNLIYEEVIPSMLV--L--------P-----RRANA-----------------------------------------------------------------------------------------------------------------ETSQF-------------------SYSTVFG-DP--------DEF------AAR-QYSLRQVKY--KR-----------I-TEIF--VVITMYNEDEILFCRTLYGVMRNIAQLCTRKNSKTW-----------GK--NGWQKVVVCIVADGKTK------IHPRV-LDCLTLLGV-YMDPQK-------VAKTQGFNKSRPAGHLYE----------------YTTSFGLDANLHFKY------PDKGIVPTQIIFLLKEKNQKKINSHRWFFNAFAPL----------------------L---QPKVCILLDVGTCPGSNSFYKLWKTFDLNSNVGGACGEIAAFKGKWW---RL-LLNPLVASQNFEYKIS--SVLDKPTESLFGYISVLPGAFSAYRYFALQNDE-NG-VGPLASYFKGEV-----LH---GRDTDIFTSN-MYLA--------EDVS------------HSVYYVLS------LLPRQTPIDALHEFISQRRRWLNGSFFAATYAIAHTPQIWRSGHSLSRKVFLTIETVYNIMNLCFSWFSIV-----------------VLTSSL-------------------EDA----S------------------------------------------------------------F--GLWGG--I-KFFNWAAQYALASI-----MIALFFISMSIKPKTGRTKYKIISIVLALFM-----------VYMLAAVIVSAVKSGSE----------------------GGASRKIMLFSLIITYGVYLFS--------------------SVFAI-DPAHMVTSFIPYMLLSPTY-----------------------INILNIYAYSNLDDISWGTKQDA---EEPEEPEEDGRAEVVLRTNGT--S------K--DEVIEVPDLSPDEKNEMYGDAIYNLKNRVPI-HKSEERPLTDAEREANAKEYYASIRTNVLLVWVLSNGILLALILGTL-SGVYMLPHNDTHNG--------------------------LE--CSDSCEEAGMETISSISDIPERESISVKSDSGSNWEELSTSVTGGVAIAEGAKKSGRATFGRRSAPRSVRTHLSLAGEYDVRIAYETFWEHVKNRVIYCKVVSDRYLSVASIVCRRSRLSCEPSWKVQMVVQMAGKDKGIAVVAMSPQKPRFLLFISWGMAGMHGEKHEAHVVGASAKIDKQKCAKSAAVLDAACCAGTCMTLPQMNSLNYNKVYAPMVGSCASDPNGCPVTWTDFVNYFYNTVQGTLAMDWPTSGDAVLAWWADIA-----------------------TWTGFC-------SGT--NCV-------------NGKIPYTNLDDWLRYSSQVLITTPGNPP-IRDPL---SPIRDENEDDWDTVPNGPCPYDDSTLCGYDDGPQEPPDTDSTSFATSSASPKPNFATLSLTVRGDTSSSLVSSSIADGFLPRNVPPPVYITNGTDRVAVDLNLDGGSPPERRSFSIVE---RVIE----------RMNNTLLQHR------------------APT-----------PSKDTC-----------KGATDTPSPLPILTYYCDYLPKICANIRSSGLLLNDQMILTYDPFGTGRRRSSVSCDEFPFNSAL-----EGGK-------------KN--GAV--TAGVPDR------------------------------------------------------------------------------------------------------------------------------------------------------------------------------------------------------------------------------------------------------------------------------------------EQSYQARLQGAISSLYRIKGD------SR--SIWARPRNI-----------------KRSYPG------------------------------------------MCHEYIVKLVDTR-------------------------------P-VGTSFTAVGAINSGGAFIGDNDAGHTMTIEDSEAKPPPAPRAPPWNCSPCNKGAPLVPFQEF-----N---DTI-------------------STPTTAAAFEAAAEPSTCTKTTTRPTSTPTPSSDATTNAAEAAAAAAAAQAALASA-NESAAT-MA-----------AAKA-VVD----------AAKAAAAAAAVAAAA-LRSL-Q-LS----------------------------------IRLV
	FlvelADX07293_45      MANPPG---GA--SPYP------------TG--------------G--------------------------------DY------------------------------------------------------------------------------------------------------------------------------------------------------------------------------------------------------------------------------GDPF------AD-------------RPR------------------------------------------------------------------------------------------------------------------------------------------------------------------------------------------------------------------------------------------------------------------------------------------------------------------------------------------------------------------------------------------------------------------------------------------------------------------------------------------------------------------------------------------------------------------------------QTQFA---EQERPYHGTSSPN----LMPRPFESTAS--------------------------------------------------------------------------------------------------------------------------------------------------------------------------------L-ST-TQE-----FGASRTDF-----------------------------------------------------------------------------------------------------------------------------------------------------------------------------------------------------------------------------------------------------------------------------------------------------------------------------------------------------------------------------------------------------------------------------------------------------------------------------------------------------------------------------------------------------------------------------------------------------------------D-DD-------------------------S---------V----------------------------------------------------------------------------------------------------------------------------------------------------------------------------------------------------------------------------------------------------------------------------------ERLP---LNA------------------------------------------------------------------------------------------------------------------------------------------------------------------G--QTFT--------------------------------------------------------------------------------GGFYPPN------------VDPD-SFGDPY---------------GSRP-MSVA----T-------TS---SMGVDSAWRRR-----QTIK-------RGVT-RKVKL-TNGNFIAEYLVPTPIHSAI--------EARY-ASGNTT-----------------------------------------------------------------------------------------------------------------EFSHM-------------------RYTAATC-DP--------DEF------TEANGWSLRTKTY--GR-----------E-TELL--IAVTSYNEDKTLYARTLHGVMLNIRDICKTKQSKYWRTQ-A----ESGN--PGWQRITVALIVDGLEA------MDKSV-LDLLATVGV-YQDG---------VMKKEV-DGKETVAHIFE-VR---------PR--YTTQLSVDATPQLVLPQA--NDPNNLVPVQIIFVLKAKNQKKINSHRWLFNAIGNM----------------------L---NPESCVLIDAGTKPGHKSIYYLWEAFYNDPHLGGCCGEIHAMIKG-G---KK-LLNPLVAAQNFEYKMS--NILGRPLEQYFHGDHSLADRL----------------------------------GQKGINGMNIFTKN-MFLA--------EDRILCFELVAKANDRWVLTYVKP------SKAETDVPEEVVELIGQRRRWLNGSFAASVYALVNFFAFYRSGHGIFRMLFLHIQALYNIFSLIFSWFALANMWLT-----FS-----IIIDLL-------------------PSQN----IVIF---------------------------GTEAV----------------------------------T-HWVNLALKWIYLSF-----LALQFILALGNRPKGERMAYTITLWVYAILS-----------TYLLNIGAELKD----------------KTTSQVITS-FFTPPIGALIAAMFSTFGIYFIA--------------------SFLYR-DPWHMFSSFLQYLLIAPSF-----------------------TNVLNVYAFCNLHDVSWGTKGSD---AAEAL-P---------SVSSK--KS-K-DAD-APSVEDTVK-TQEDIDAAFKDTVTRAVTK-VR-NE------EK-VEKPTMDDQNKTFRTRLVAVWMLSNAGLAIAIENINGLPNS-DN-----PEQ------------------------------DELDLRD-------------------------------------------------------------------------------------------------------------------------------------------KQNTYFSVILYSTAGLA---------------------------------------------------------------------------------------------------------------------------------------------------------------------------------------------------------------------------------------------------------------------------------------------------------------------------------------------------------------------------------------------------------------------------------------------------------------------------------------------------------------------------------------------------------------------------------------------------------------------------------------------------------------------------------------------------------------------------------------------------------------------------------------------------------------------------------------------------------------------------------------------------------------------------AVR-------------------------------F-MGCLY---------------------------------------------------------------------------------------------------------------------------------------------------------------------------------------------------------YF-F-KRNLFR-----CC------------------------RRN

;


END;
