# Supplementary material for: Comparison of complex networks and tree-based methods of phylogenetic analysis and proposal of a bootstrap method
Source: PeerJ. 2018 Feb 9;6:e4349. doi: 10.7717/peerj.4349 (PMC5808311; doi:10.7717/peerj.4349)
Supplement: Supplemental Information 2 [file peerj-06-4349-s003.txt]

0	44	46	26	26	30	31	47	31	28	27	36	43	44	31	30	28	44	29	44	51	43	29	31	27	46	45	26	27	24	29	51	28	48	44	37	45	28	41	29	21	22
44	0	52	28	28	30	30	54	29	28	30	41	52	42	32	31	25	55	28	51	46	54	30	29	30	44	53	28	27	27	28	44	27	53	86	36	46	28	68	26	28	21
46	52	0	27	30	28	28	53	31	26	30	43	37	37	31	30	28	52	29	49	46	37	28	32	31	44	65	28	28	28	29	43	32	54	52	31	46	25	51	28	20	24
26	28	27	0	60	40	42	27	40	41	59	23	30	33	39	48	38	31	40	29	31	30	49	40	62	24	26	70	40	76	39	31	64	30	24	35	31	41	33	68	35	75
26	28	30	60	0	39	44	31	43	43	57	23	33	24	39	51	38	28	42	30	30	33	51	43	59	27	29	61	42	59	42	30	94	30	28	40	29	40	33	62	37	58
30	30	28	40	39	0	46	30	46	45	37	27	33	29	43	43	60	34	46	29	30	33	43	46	39	26	29	39	41	39	42	29	39	29	30	41	29	45	32	42	41	38
31	30	28	42	44	46	0	31	55	64	42	31	32	30	54	40	49	31	62	29	28	32	40	58	44	27	30	40	60	41	57	29	43	27	30	47	30	54	32	42	45	40
47	54	53	27	31	30	31	0	31	27	31	42	57	33	32	30	26	56	28	49	47	57	29	31	31	42	54	30	26	28	28	44	31	51	54	33	48	27	56	30	26	23
31	29	31	40	43	46	55	31	0	66	41	35	33	36	53	36	51	31	63	32	27	33	35	99	42	28	31	38	64	42	58	32	43	32	29	47	31	56	32	44	42	41
28	28	26	41	43	45	64	27	66	0	40	26	30	21	54	44	49	29	63	27	32	29	37	66	41	26	27	39	62	39	65	32	42	26	28	47	24	54	29	42	47	38
27	30	30	59	57	37	42	31	41	40	0	27	31	40	39	48	39	32	39	28	28	30	49	41	90	28	32	57	40	55	39	28	56	32	28	35	31	41	30	55	35	56
36	41	43	23	23	27	31	42	35	26	27	0	39	28	31	31	26	39	28	45	50	37	30	35	27	95	40	24	28	35	22	26	29	42	42	20	42	46	38	27	26	25
43	52	37	30	33	33	32	57	33	30	31	39	0	39	31	33	30	53	32	52	40	91	32	33	31	43	53	30	29	30	31	42	32	52	51	39	45	28	94	28	29	26
44	42	37	33	24	29	30	33	36	21	40	28	39	0	25	40	34	36	34	38	46	41	40	36	40	30	36	24	35	27	43	34	40	37	42	25	38	31	43	40	24	23
31	32	31	39	39	43	54	32	53	54	39	31	31	25	0	37	44	34	49	31	30	31	35	53	40	26	31	39	48	38	49	31	42	32	32	48	29	60	31	43	49	38
30	31	30	48	51	43	40	30	36	44	48	31	33	40	37	0	35	35	47	32	29	30	96	36	51	28	30	47	46	50	37	32	51	31	31	32	31	38	33	66	31	52
28	25	28	38	38	60	49	26	51	49	39	26	30	34	44	35	0	32	49	26	27	29	36	51	40	23	28	38	49	36	46	31	37	28	25	41	30	47	30	41	40	35
44	55	52	31	28	34	31	56	31	29	32	39	53	36	34	35	32	0	27	54	47	55	34	31	32	44	53	30	26	31	31	42	29	51	55	36	45	30	71	32	29	25
29	28	29	40	42	46	62	28	63	63	39	28	32	34	49	47	49	27	0	28	24	32	47	63	40	21	28	41	73	42	54	31	42	31	28	44	31	49	31	42	43	40
44	51	49	29	30	29	29	49	32	27	28	45	52	38	31	32	26	54	28	0	46	52	31	32	32	44	55	28	25	28	29	42	30	54	52	29	45	25	52	31	25	24
51	46	46	31	30	30	28	47	27	32	28	50	40	46	30	29	27	47	24	46	0	44	29	27	34	49	45	26	32	27	27	53	36	47	46	29	48	28	44	27	21	23
43	54	37	30	33	33	32	57	33	29	30	37	91	41	31	30	29	55	32	52	44	0	29	33	31	42	52	29	27	30	31	42	32	51	54	39	45	29	93	30	29	26
29	30	28	49	51	43	40	29	35	37	49	30	32	40	35	96	36	34	47	31	29	29	0	35	52	26	28	47	46	49	37	31	50	30	30	31	28	38	32	67	40	46
31	29	32	40	43	46	58	31	99	66	41	35	33	36	53	36	51	31	63	32	27	33	35	0	42	28	30	38	64	42	58	32	43	32	29	47	31	56	32	44	42	41
27	30	31	62	59	39	44	31	42	41	90	27	31	40	40	51	40	32	40	32	34	31	52	42	0	28	32	59	42	58	40	28	59	33	28	36	31	43	31	58	35	59
46	44	44	24	27	26	27	42	28	26	28	95	43	30	26	28	23	44	21	44	49	42	26	28	28	0	43	26	23	29	23	35	31	43	44	27	47	25	43	27	22	21
45	53	65	26	29	29	30	54	31	27	32	40	53	36	31	30	28	53	28	55	45	52	28	30	32	43	0	29	28	29	28	43	32	53	54	32	46	26	52	29	21	24
26	28	28	70	61	39	40	30	38	39	57	24	30	24	39	47	38	30	41	28	26	29	47	38	59	26	29	0	39	67	38	32	60	31	28	37	28	40	31	79	34	65
27	27	28	40	42	41	60	26	64	62	40	28	29	35	48	46	49	26	73	25	32	27	46	64	42	23	28	39	0	40	55	28	41	29	27	45	30	53	29	39	43	39
24	27	28	76	59	39	41	28	42	39	55	35	30	27	38	50	36	31	42	28	27	30	49	42	58	29	29	67	40	0	39	27	61	30	27	35	28	40	30	65	32	72
29	28	29	39	42	42	57	28	58	65	39	22	31	43	49	37	46	31	54	29	27	31	37	58	40	23	28	38	55	39	0	32	42	25	28	44	22	50	30	42	43	39
51	44	43	31	30	29	29	44	32	32	28	26	42	34	31	32	31	42	31	42	53	42	31	32	28	35	43	32	28	27	32	0	34	43	44	38	36	31	41	33	20	26
28	27	32	64	94	39	43	31	43	42	56	29	32	40	42	51	37	29	42	30	36	32	50	43	59	31	32	60	41	61	42	34	0	30	27	38	31	40	33	61	36	60
48	53	54	30	30	29	27	51	32	26	32	42	52	37	32	31	28	51	31	54	47	51	30	32	33	43	53	31	29	30	25	43	30	0	55	32	46	27	51	31	21	25
44	86	52	24	28	30	30	54	29	28	28	42	51	42	32	31	25	55	28	52	46	54	30	29	28	44	54	28	27	27	28	44	27	55	0	34	46	28	67	25	28	22
37	36	31	35	40	41	47	33	47	47	35	20	39	25	48	32	41	36	44	29	29	39	31	47	36	27	32	37	45	35	44	38	38	32	34	0	34	53	39	37	46	35
45	46	46	31	29	29	30	48	31	24	31	42	45	38	29	31	30	45	31	45	48	45	28	31	31	47	46	28	30	28	22	36	31	46	46	34	0	28	45	25	21	24
28	28	25	41	40	45	54	27	56	54	41	46	28	31	60	38	47	30	49	25	28	29	38	56	43	25	26	40	53	40	50	31	40	27	28	53	28	0	28	43	51	40
41	68	51	33	33	32	32	56	32	29	30	38	94	43	31	33	30	71	31	52	44	93	32	32	31	43	52	31	29	30	30	41	33	51	67	39	45	28	0	29	29	26
29	26	28	68	62	42	42	30	44	42	55	27	28	40	43	66	41	32	42	31	27	30	67	44	58	27	29	79	39	65	42	33	61	31	25	37	25	43	29	0	39	66
21	28	20	35	37	41	45	26	42	47	35	26	29	24	49	31	40	29	43	25	21	29	40	42	35	22	21	34	43	32	43	20	36	21	28	46	21	51	29	39	0	34
22	21	24	75	58	38	40	23	41	38	56	25	26	23	38	52	35	25	40	24	23	26	46	41	59	21	24	65	39	72	39	26	60	25	22	35	24	40	26	66	34	0
