# Supplementary material for: Comparison of complex networks and tree-based methods of phylogenetic analysis and proposal of a bootstrap method
Source: PeerJ. 2018 Feb 9;6:e4349. doi: 10.7717/peerj.4349 (PMC5808311; doi:10.7717/peerj.4349)
Supplement: Table S1 — Across our bootstrap samples, the highest variance (0.66) was found in one of the entries with an original similarity score of 46, while an entry with an original similarity score of 95 exhibited a variance of 0.11. [file peerj-06-4349-s004.csv]

0	0,6165275275	0,5715465465	0,4984344344	0,4854044044	0,4714704705	0,5323073073	0,5764874875	0,5134644645	0,5115025025	0,5021021021	0,578953954	0,5658898899	0,6075585586	0,500019019	0,5263013013	0,5014764765	0,5535285285	0,4904864865	0,6020810811	0,5449449449	0,5478718719	0,4925565566	0,4993783784	0,519998999	0,5513823824	0,6282282282	0,4714704705	0,5172922923	0,4652962963	0,5031421421	0,5774964965	0,4903903904	0,5852892893	0,5554744745	0,5841001001	0,5625265265	0,467023023	0,5643393393	0,5131521522	0,43003003	0,4067817818
0,6165275275	0	0,6255045045	0,4763323323	0,5056056056	0,5027737738	0,5584944945	0,5775525526	0,4883443443	0,5229219219	0,54004004	0,550950951	0,608032032	0,585960961	0,493993994	0,5034944945	0,4887597598	0,5605605606	0,4954704705	0,5780570571	0,5794984985	0,5645645646	0,5004964965	0,5175165165	0,481997998	0,5674464464	0,6050760761	0,5265105105	0,5123163163	0,5034544545	0,5021981982	0,576951952	0,5022462462	0,5678468468	0,3342342342	0,5344984985	0,6632192192	0,5025415415	0,5565955956	0,477993994	0,4774284284	0,4204164164
0,5715465465	0,6255045045	0	0,4997157157	0,5014924925	0,4785175175	0,4562002002	0,5324964965	0,4864824825	0,4463023023	0,5004004004	0,6185185185	0,5715705706	0,5662422422	0,4834824825	0,4953743744	0,4804164164	0,6056366366	0,5033473473	0,5895885886	0,5552592593	0,5463503504	0,4504144144	0,5072822823	0,5193503504	0,5773523524	0,5495485485	0,5174364364	0,5024864865	0,4984944945	0,5501501502	0,6082082082	0,5694484484	0,6235425425	0,5827417417	0,5234744745	0,6301091091	0,5102062062	0,5623063063	0,5004364364	0,3851601602	0,4494244244
0,4984344344	0,4763323323	0,4997157157	0	0,6111701702	0,5405795796	0,5723163163	0,5024384384	0,538017017	0,554954955	0,5974414414	0,451967968	0,5141901902	0,5545185185	0,5743493493	0,5765405405	0,574974975	0,4914424424	0,5665305305	0,5253003003	0,5201961962	0,5454244244	0,5683723724	0,5765405405	0,6104144144	0,4611001001	0,4329039039	0,4911301301	0,6008718719	0,4653443443	0,6064904905	0,4766356356	0,5294084084	0,529953954	0,4524164164	0,5406046046	0,5027737738	0,5780570571	0,5505255255	0,4861621622	0,5624624625	0,4748738739
0,4854044044	0,5056056056	0,5014924925	0,6111701702	0	0,5841841842	0,5665305305	0,5019259259	0,5655405405	0,5616616617	0,5445085085	0,4234144144	0,5388098098	0,4526116116	0,5255245245	0,5694484484	0,5254044044	0,4747107107	0,6146106106	0,4784784785	0,5212962963	0,5255015015	0,6219409409	0,5378618619	0,5563003003	0,4763763764	0,5215205205	0,5574764765	0,5613363363	0,5553303303	0,5884884885	0,4943503504	0,124955956	0,5132172172	0,505984985	0,560039039	0,5244084084	0,5345185185	0,5255165165	0,5307217217	0,5250810811	0,5642402402
0,4714704705	0,5027737738	0,4785175175	0,5405795796	0,5841841842	0	0,5845205205	0,5305265265	0,5677187187	0,5615365365	0,5465425425	0,4884524525	0,5175165165	0,4923923924	0,5884884885	0,5910620621	0,580955956	0,5412452452	0,5645605606	0,4914104104	0,5232982983	0,4854364364	0,5955865866	0,6503943944	0,5758998999	0,4648648649	0,482953954	0,5685685686	0,5504344344	0,5800960961	0,6522962963	0,5253003003	0,600975976	0,5105495495	0,4766356356	0,6048408408	0,5315065065	0,5934724725	0,5179419419	0,5695605606	0,5545505506	0,5844684685
0,5323073073	0,5584944945	0,4562002002	0,5723163163	0,5665305305	0,5845205205	0	0,5214724725	0,5954744745	0,5763203203	0,5845685686	0,5172282282	0,4841151151	0,5473783784	0,5839079079	0,5601911912	0,5992382382	0,5053843844	0,5780940941	0,4997787788	0,5023063063	0,5324324324	0,5474264264	0,6260500501	0,5708068068	0,4690680681	0,4694604605	0,5734044044	0,5117277277	0,5394584585	0,6114424424	0,5143183183	0,5875865866	0,4528278278	0,5114864865	0,5615525526	0,5090680681	0,5395155155	0,5351741742	0,5828218218	0,5575335335	0,5534324324
0,5764874875	0,5775525526	0,5324964965	0,5024384384	0,5019259259	0,5305265265	0,5214724725	0	0,5017177177	0,4706296296	0,5165555556	0,5835025025	0,5902212212	0,5223783784	0,5653403403	0,4962402402	0,4362402402	0,5551941942	0,4624464464	0,5543583584	0,6146146146	0,6052442442	0,5093733734	0,5081081081	0,5168918919	0,5625465465	0,5743783784	0,5042792793	0,4463023023	0,5102542543	0,4549259259	0,5911501502	0,5228978979	0,5824934935	0,629029029	0,5313623624	0,5655415415	0,5022462462	0,6025025025	0,5134884885	0,4471581582	0,4304144144
0,5134644645	0,4883443443	0,4864824825	0,538017017	0,5655405405	0,5677187187	0,5954744745	0,5017177177	0	0,5495005005	0,5785625626	0,5073863864	0,5034784785	0,5755265265	0,6276026026	0,5253693694	0,5404764765	0,5291681682	0,5933043043	0,5131521522	0,4487197197	0,5294084084	0,5673423423	0	0,5704814815	0,5005005005	0,5406966967	0,54902002	0,5624984985	0,5564564565	0,5698938939	0,5263303303	0,6132522523	0,5283843844	0,5063103103	0,6099339339	0,5087797798	0,5684684685	0,5531121121	0,59602002	0,5795305305	0,5834144144
0,5115025025	0,5229219219	0,4463023023	0,554954955	0,5616616617	0,5615365365	0,5763203203	0,4706296296	0,5495005005	0	0,5758998999	0,4548298298	0,4823823824	0,4171281281	0,5735645646	0,6075985986	0,5565205205	0,4913703704	0,5652762763	0,4664304304	0,5372482482	0,5431021021	0,6356266266	0,5295045045	0,6165525526	0,4806396396	0,4591631632	0,5456456456	0,5754194194	0,5741741742	0,5503543544	0,4834584585	0,6050760761	0,5013323323	0,5174364364	0,5698938939	0,4137377377	0,590965966	0,5165005005	0,5942702703	0,5779019019	0,5294084084
0,5021021021	0,54004004	0,5004004004	0,5974414414	0,5445085085	0,5465425425	0,5845685686	0,5165555556	0,5785625626	0,5758998999	0	0,4972082082	0,5254764765	0,5449199199	0,5691251251	0,6236146146	0,5894204204	0,5573323323	0,533004004	0,5115025025	0,49896997	0,4821581582	0,5793543544	0,5927517518	0,2311501502	0,4683793794	0,5164164164	0,5915675676	0,5445085085	0,5955865866	0,5934724725	0,5118308308	0,5771361361	0,5044044044	0,5124764765	0,5492602603	0,4933723724	0,5374564565	0,5252292292	0,5955945946	0,5382892893	0,56598999
0,578953954	0,550950951	0,6185185185	0,451967968	0,4234144144	0,4884524525	0,5172282282	0,5835025025	0,5073863864	0,4548298298	0,4972082082	0	0,5865865866	0,4791901902	0,5738698699	0,5191551552	0,4563673674	0,5677837838	0,461977978	0,6218378378	0,6536446446	0,5675425425	0,4914104104	0,4794544545	0,5045005005	0,1091081081	0,538017017	0,4432872873	0,5044404404	0,5309309309	0,4264904905	0,4182742743	0,4933243243	0,5544384384	0,5455445445	0,404035035	0,5565405405	0,6042802803	0,5485325325	0,4770760761	0,4974884885	0,4968718719
0,5658898899	0,608032032	0,5715705706	0,5141901902	0,5388098098	0,5175165165	0,4841151151	0,5902212212	0,5034784785	0,4823823824	0,5254764765	0,5865865866	0	0,5845685686	0,4578818819	0,4983023023	0,515994995	0,5748138138	0,5511871872	0,5274784785	0,5634424424	0,2176416416	0,5162602603	0,5872912913	0,4594344344	0,592991992	0,5938098098	0,5184544545	0,5202162162	0,5271661662	0,553024024	0,5555545546	0,5090680681	0,6235425425	0,602977978	0,5875635636	0,6281441441	0,4884724725	0,1330840841	0,5073513514	0,5121881882	0,4212522523
0,6075585586	0,585960961	0,5662422422	0,5545185185	0,4526116116	0,4923923924	0,5473783784	0,5223783784	0,5755265265	0,4171281281	0,5449199199	0,4791901902	0,5845685686	0	0,4392142142	0,5585545546	0,5344704705	0,5129129129	0,5635385385	0,5563003003	0,6222532533	0,5775535536	0,5338298298	0,5962722723	0,5762522523	0,4914824825	0,5353663664	0,4294044044	0,522993994	0,4826736737	0,5364474474	0,5193983984	0,5403443443	0,5431421421	0,5796106106	0,4774764765	0,5613923924	0,5324684685	0,5895405405	0,5693443443	0,4514264264	0,4691081081
0,500019019	0,493993994	0,4834824825	0,5743493493	0,5255245245	0,5884884885	0,5839079079	0,5653403403	0,6276026026	0,5735645646	0,5691251251	0,5738698699	0,4578818819	0,4392142142	0	0,5424534535	0,5879119119	0,5729479479	0,5565205205	0,5444444444	0,5051441441	0,5345735736	0,5636636637	0,5554744745	0,5608318318	0,4550940941	0,526042042	0,5705545546	0,6216126126	0,5721721722	0,6144184184	0,5008758759	0,5635545546	0,5221221221	0,5738978979	0,6233983984	0,5322082082	0,609008008	0,5196196196	0,6091651652	0,5638598599	0,5296806807
0,5263013013	0,5034944945	0,4953743744	0,5765405405	0,5694484484	0,5910620621	0,5601911912	0,4962402402	0,5253693694	0,6075985986	0,6236146146	0,5191551552	0,4983023023	0,5585545546	0,5424534535	0	0,5626266266	0,4844684685	0,5864424424	0,5364364364	0,4971361361	0,5032142142	0,07381781782	0,5725685686	0,6026026026	0,4622062062	0,5217377377	0,5674464464	0,6028738739	0,5614404404	0,553977978	0,5133573574	0,5854294294	0,5185145145	0,5035025025	0,5144984985	0,4848838839	0,5070630631	0,564964965	0,5063623624	0,5393703704	0,5492602603
0,5014764765	0,4887597598	0,4804164164	0,574974975	0,5254044044	0,580955956	0,5992382382	0,4362402402	0,5404764765	0,5565205205	0,5894204204	0,4563673674	0,515994995	0,5344704705	0,5879119119	0,5626266266	0	0,543014014	0,5913823824	0,4740740741	0,4602352352	0,4944784785	0,5535445445	0,5714904905	0,5605445445	0,4314224224	0,4764404404	0,5554744745	0,5825785786	0,5931521522	0,6076066066	0,5073513514	0,5935445445	0,4943783784	0,4684524525	0,5995985986	0,5603643644	0,5885525526	0,5017977978	0,6013763764	0,5535285285	0,5324164164
0,5535285285	0,5605605606	0,6056366366	0,4914424424	0,4747107107	0,5412452452	0,5053843844	0,5551941942	0,5291681682	0,4913703704	0,5573323323	0,5677837838	0,5748138138	0,5129129129	0,5729479479	0,4844684685	0,543014014	0	0,4811201201	0,5815325325	0,5865505506	0,6294604605	0,5168918919	0,5094844845	0,49401001	0,5815565566	0,5795705706	0,481997998	0,4428428428	0,5315305305	0,5015325325	0,5938098098	0,516032032	0,5845485485	0,5875785786	0,5582342342	0,5715465465	0,5244884885	0,5179419419	0,4914664665	0,4974484484	0,4428178178
0,4904864865	0,4954704705	0,5033473473	0,5665305305	0,6146106106	0,5645605606	0,5780940941	0,4624464464	0,5933043043	0,5652762763	0,533004004	0,461977978	0,5511871872	0,5635385385	0,5565205205	0,5864424424	0,5913823824	0,4811201201	0	0,5005005005	0,448048048	0,5043083083	0,5780940941	0,6134444444	0,5164164164	0,400956957	0,4934684685	0,5814604605	0,4951341341	0,5414604605	0,5515265265	0,4554064064	0,5834144144	0,5384224224	0,4914824825	0,5249249249	0,5073863864	0,5711301301	0,5109109109	0,5681681682	0,5921081081	0,5102852853
0,6020810811	0,5780570571	0,5895885886	0,5253003003	0,4784784785	0,4914104104	0,4997787788	0,5543583584	0,5131521522	0,4664304304	0,5115025025	0,6218378378	0,5274784785	0,5563003003	0,5444444444	0,5364364364	0,4740740741	0,5815325325	0,5005005005	0	0,5755505506	0,5995185185	0,5571961962	0,5281591592	0,5023063063	0,5765405405	0,5645005005	0,4954864865	0,4492242242	0,4714474474	0,5215125125	0,5763803804	0,5132172172	0,577048048	0,5951541542	0,5058298298	0,5583623624	0,486957958	0,5735485485	0,5163723724	0,4804764765	0,4443003003
0,5449449449	0,5794984985	0,5552592593	0,5201961962	0,5212962963	0,5232982983	0,5023063063	0,6146146146	0,4487197197	0,5372482482	0,49896997	0,6536446446	0,5634424424	0,6222532533	0,5051441441	0,4971361361	0,4602352352	0,5865505506	0,448048048	0,5755505506	0	0,6099289289	0,5038788789	0,4380690691	0,5464464464	0,5638428428	0,5855605606	0,4914664665	0,537008008	0,4894804805	0,5335085085	0,5729479479	0,5513263263	0,6151711712	0,5991551552	0,5292402402	0,6074514515	0,4874384384	0,6216126126	0,4851891892	0,4251361361	0,4654164164
0,5478718719	0,5645645646	0,5463503504	0,5454244244	0,5255015015	0,4854364364	0,5324324324	0,6052442442	0,5294084084	0,5431021021	0,4821581582	0,5675425425	0,2176416416	0,5775535536	0,5345735736	0,5032142142	0,4944784785	0,6294604605	0,5043083083	0,5995185185	0,6099289289	0	0,5365325325	0,5274784785	0,5153593594	0,5232272272	0,6211801802	0,5154664665	0,5015005005	0,4964924925	0,5176016016	0,5832942943	0,5144504505	0,5954264264	0,5784344344	0,5655565566	0,6466306306	0,5064424424	0,1517827828	0,5126716717	0,5144784785	0,4546136136
0,4925565566	0,5004964965	0,4504144144	0,5683723724	0,6219409409	0,5955865866	0,5474264264	0,5093733734	0,5673423423	0,6356266266	0,5793543544	0,4914104104	0,5162602603	0,5338298298	0,5636636637	0,07381781782	0,5535445445	0,5168918919	0,5780940941	0,5571961962	0,5038788789	0,5365325325	0	0,5464574575	0,5655405405	0,451967968	0,47398999	0,5805765766	0,5802562563	0,5657167167	0,5423983984	0,5275185185	0,6258418418	0,4767477477	0,5291681682	0,5455445445	0,4772522523	0,5704264264	0,5709459459	0,4928678679	0,5617777778	0,6185185185
0,4993783784	0,5175165165	0,5072822823	0,5765405405	0,5378618619	0,6503943944	0,6260500501	0,5081081081	0	0,5295045045	0,5927517518	0,4794544545	0,5872912913	0,5962722723	0,5554744745	0,5725685686	0,5714904905	0,5094844845	0,6134444444	0,5281591592	0,4380690691	0,5274784785	0,5464574575	0	0,5914224224	0,4963003003	0,4863863864	0,5845205205	0,5654844845	0,592016016	0,6247837838	0,5455365365	0,5584944945	0,5472582583	0,514033033	0,6004044044	0,4934694695	0,5413723724	0,5489239239	0,5863613614	0,5813563564	0,5655405405
0,519998999	0,481997998	0,5193503504	0,6104144144	0,5563003003	0,5758998999	0,5708068068	0,5168918919	0,5704814815	0,6165525526	0,2311501502	0,5045005005	0,4594344344	0,5762522523	0,5608318318	0,6026026026	0,5605445445	0,49401001	0,5164164164	0,5023063063	0,5464464464	0,5153593594	0,5655405405	0,5914224224	0	0,4494254254	0,5166756757	0,550029029	0,5555065065	0,5588298298	0,5735645646	0,5085085085	0,5164274274	0,5150740741	0,5305695696	0,5860650651	0,5081081081	0,5495005005	0,5305305305	0,5865705706	0,5863613614	0,5665025025
0,5513823824	0,5674464464	0,5773523524	0,4611001001	0,4763763764	0,4648648649	0,4690680681	0,5625465465	0,5005005005	0,4806396396	0,4683793794	0,1091081081	0,592991992	0,4914824825	0,4550940941	0,4622062062	0,4314224224	0,5815565566	0,400956957	0,5765405405	0,5638428428	0,5232272272	0,451967968	0,4963003003	0,4494254254	0	0,5964004004	0,5044684685	0,439955956	0,5113423423	0,4324284284	0,5282042042	0,5182622623	0,5915105105	0,6045685686	0,4292602603	0,5975485485	0,5022462462	0,5803243243	0,4893203203	0,4487197197	0,4344344344
0,6282282282	0,6050760761	0,5495485485	0,4329039039	0,5215205205	0,482953954	0,4694604605	0,5743783784	0,5406966967	0,4591631632	0,5164164164	0,538017017	0,5938098098	0,5353663664	0,526042042	0,5217377377	0,4764404404	0,5795705706	0,4934684685	0,5645005005	0,5855605606	0,6211801802	0,47398999	0,4863863864	0,5166756757	0,5964004004	0	0,4943503504	0,4853643644	0,5069069069	0,4603603604	0,5973723724	0,5335085085	0,5894684685	0,5988698699	0,4794704705	0,5404514515	0,4727437437	0,5772812813	0,457016016	0,4052842843	0,485044044
0,4714704705	0,5265105105	0,5174364364	0,4911301301	0,5574764765	0,5685685686	0,5734044044	0,5042792793	0,54902002	0,5456456456	0,5915675676	0,4432872873	0,5184544545	0,4294044044	0,5705545546	0,5674464464	0,5554744745	0,481997998	0,5814604605	0,4954864865	0,4914664665	0,5154664665	0,5805765766	0,5845205205	0,550029029	0,5044684685	0,4943503504	0	0,6173923924	0,5321321321	0,5564404404	0,5065025025	0,6014324324	0,4883883884	0,4773083083	0,5595105105	0,5056566567	0,5738698699	0,4974964965	0,4324164164	0,5692082082	0,5557717718
0,5172922923	0,5123163163	0,5024864865	0,6008718719	0,5613363363	0,5504344344	0,5117277277	0,4463023023	0,5624984985	0,5754194194	0,5445085085	0,5044404404	0,5202162162	0,522993994	0,6216126126	0,6028738739	0,5825785786	0,4428428428	0,4951341341	0,4492242242	0,537008008	0,5015005005	0,5802562563	0,5654844845	0,5555065065	0,439955956	0,4853643644	0,6173923924	0	0,5423463463	0,6488078078	0,4464424424	0,6054844845	0,5244244244	0,4742782783	0,5865865866	0,4941901902	0,5475225225	0,4822262262	0,5634824825	0,6062062062	0,5601601602
0,4652962963	0,5034544545	0,4984944945	0,4653443443	0,5553303303	0,5800960961	0,5394584585	0,5102542543	0,5564564565	0,5741741742	0,5955865866	0,5309309309	0,5271661662	0,4826736737	0,5721721722	0,5614404404	0,5931521522	0,5315305305	0,5414604605	0,4714474474	0,4894804805	0,4964924925	0,5657167167	0,592016016	0,5588298298	0,5113423423	0,5069069069	0,5321321321	0,5423463463	0	0,5514304304	0,5284644645	0,5532572573	0,5175165165	0,49401001	0,5850560561	0,4744584585	0,5577737738	0,4804644645	0,54596997	0,5773523524	0,5004004004
0,5031421421	0,5021981982	0,5501501502	0,6064904905	0,5884884885	0,6522962963	0,6114424424	0,4549259259	0,5698938939	0,5503543544	0,5934724725	0,4264904905	0,553024024	0,5364474474	0,6144184184	0,553977978	0,6076066066	0,5015325325	0,5515265265	0,5215125125	0,5335085085	0,5176016016	0,5423983984	0,6247837838	0,5735645646	0,4324284284	0,4603603604	0,5564404404	0,6488078078	0,5514304304	0	0,5717877878	0,5287997998	0,4344184184	0,4892002002	0,5613923924	0,4361121121	0,5401711712	0,5215125125	0,6011601602	0,5624984985	0,5591181181
0,5774964965	0,576951952	0,6082082082	0,4766356356	0,4943503504	0,5253003003	0,5143183183	0,5911501502	0,5263303303	0,4834584585	0,5118308308	0,4182742743	0,5555545546	0,5193983984	0,5008758759	0,5133573574	0,5073513514	0,5938098098	0,4554064064	0,5763803804	0,5729479479	0,5832942943	0,5275185185	0,5455365365	0,5085085085	0,5282042042	0,5973723724	0,5065025025	0,4464424424	0,5284644645	0,5717877878	0	0,5445085085	0,6160950951	0,5767357357	0,5752862863	0,5400560561	0,4737977978	0,5815005005	0,5330920921	0,4210600601	0,4812562563
0,4903903904	0,5022462462	0,5694484484	0,5294084084	0,124955956	0,600975976	0,5875865866	0,5228978979	0,6132522523	0,6050760761	0,5771361361	0,4933243243	0,5090680681	0,5403443443	0,5635545546	0,5854294294	0,5935445445	0,516032032	0,5834144144	0,5132172172	0,5513263263	0,5144504505	0,6258418418	0,5584944945	0,5164274274	0,5182622623	0,5335085085	0,6014324324	0,6054844845	0,5532572573	0,5287997998	0,5445085085	0	0,5285675676	0,5135125125	0,5718908909	0,4888638639	0,5458698699	0,5094284284	0,5634824825	0,5885725726	0,5424534535
0,5852892893	0,5678468468	0,6235425425	0,529953954	0,5132172172	0,5105495495	0,4528278278	0,5824934935	0,5283843844	0,5013323323	0,5044044044	0,5544384384	0,6235425425	0,5431421421	0,5221221221	0,5185145145	0,4943783784	0,5845485485	0,5384224224	0,577048048	0,6151711712	0,5954264264	0,4767477477	0,5472582583	0,5150740741	0,5915105105	0,5894684685	0,4883883884	0,5244244244	0,5175165165	0,4344184184	0,6160950951	0,5285675676	0	0,6407967968	0,4904544545	0,63501001	0,4638878879	0,5927837838	0,5134884885	0,4022862863	0,5038228228
0,5554744745	0,3342342342	0,5827417417	0,4524164164	0,505984985	0,4766356356	0,5114864865	0,629029029	0,5063103103	0,5174364364	0,5124764765	0,5455445445	0,602977978	0,5796106106	0,5738978979	0,5035025025	0,4684524525	0,5875785786	0,4914824825	0,5951541542	0,5991551552	0,5784344344	0,5291681682	0,514033033	0,5305695696	0,6045685686	0,5988698699	0,4773083083	0,4742782783	0,49401001	0,4892002002	0,5767357357	0,5135125125	0,6407967968	0	0,5265105105	0,6082082082	0,461977978	0,5431821822	0,4844204204	0,46102002	0,42102002
0,5841001001	0,5344984985	0,5234744745	0,5406046046	0,560039039	0,6048408408	0,5615525526	0,5313623624	0,6099339339	0,5698938939	0,5492602603	0,404035035	0,5875635636	0,4774764765	0,6233983984	0,5144984985	0,5995985986	0,5582342342	0,5249249249	0,5058298298	0,5292402402	0,5655565566	0,5455445445	0,6004044044	0,5860650651	0,4292602603	0,4794704705	0,5595105105	0,5865865866	0,5850560561	0,5613923924	0,5752862863	0,5718908909	0,4904544545	0,5265105105	0	0,5593903904	0,5740900901	0,5382142142	0,5484844845	0,6237237237	0,5531091091
0,5625265265	0,6632192192	0,6301091091	0,5027737738	0,5244084084	0,5315065065	0,5090680681	0,5655415415	0,5087797798	0,4137377377	0,4933723724	0,5565405405	0,6281441441	0,5613923924	0,5322082082	0,4848838839	0,5603643644	0,5715465465	0,5073863864	0,5583623624	0,6074514515	0,6466306306	0,4772522523	0,4934694695	0,5081081081	0,5975485485	0,5404514515	0,5056566567	0,4941901902	0,4744584585	0,4361121121	0,5400560561	0,4888638639	0,63501001	0,6082082082	0,5593903904	0	0,5219459459	0,5973723724	0,4914424424	0,4243883884	0,4444194194
0,467023023	0,5025415415	0,5102062062	0,5780570571	0,5345185185	0,5934724725	0,5395155155	0,5022462462	0,5684684685	0,590965966	0,5374564565	0,6042802803	0,4884724725	0,5324684685	0,609008008	0,5070630631	0,5885525526	0,5244884885	0,5711301301	0,486957958	0,4874384384	0,5064424424	0,5704264264	0,5413723724	0,5495005005	0,5022462462	0,4727437437	0,5738698699	0,5475225225	0,5577737738	0,5401711712	0,4737977978	0,5458698699	0,4638878879	0,461977978	0,5740900901	0,5219459459	0	0,4432182182	0,5406996997	0,5734924925	0,5404404404
0,5643393393	0,5565955956	0,5623063063	0,5505255255	0,5255165165	0,5179419419	0,5351741742	0,6025025025	0,5531121121	0,5165005005	0,5252292292	0,5485325325	0,1330840841	0,5895405405	0,5196196196	0,564964965	0,5017977978	0,5179419419	0,5109109109	0,5735485485	0,6216126126	0,1517827828	0,5709459459	0,5489239239	0,5305305305	0,5803243243	0,5772812813	0,4974964965	0,4822262262	0,4804644645	0,5215125125	0,5815005005	0,5094284284	0,5927837838	0,5431821822	0,5382142142	0,5973723724	0,4432182182	0	0,4963523524	0,4783343343	0,5214404404
0,5131521522	0,477993994	0,5004364364	0,4861621622	0,5307217217	0,5695605606	0,5828218218	0,5134884885	0,59602002	0,5942702703	0,5955945946	0,4770760761	0,5073513514	0,5693443443	0,6091651652	0,5063623624	0,6013763764	0,4914664665	0,5681681682	0,5163723724	0,4851891892	0,5126716717	0,4928678679	0,5863613614	0,5865705706	0,4893203203	0,457016016	0,4324164164	0,5634824825	0,54596997	0,6011601602	0,5330920921	0,5634824825	0,5134884885	0,4844204204	0,5484844845	0,4914424424	0,5406996997	0,4963523524	0	0,5494684685	0,5365365365
0,43003003	0,4774284284	0,3851601602	0,5624624625	0,5250810811	0,5545505506	0,5575335335	0,4471581582	0,5795305305	0,5779019019	0,5382892893	0,4974884885	0,5121881882	0,4514264264	0,5638598599	0,5393703704	0,5535285285	0,4974484484	0,5921081081	0,4804764765	0,4251361361	0,5144784785	0,5617777778	0,5813563564	0,5863613614	0,4487197197	0,4052842843	0,5692082082	0,6062062062	0,5773523524	0,5624984985	0,4210600601	0,5885725726	0,4022862863	0,46102002	0,6237237237	0,4243883884	0,5734924925	0,4783343343	0,5494684685	0	0,5498738739
0,4067817818	0,4204164164	0,4494244244	0,4748738739	0,5642402402	0,5844684685	0,5534324324	0,4304144144	0,5834144144	0,5294084084	0,56598999	0,4968718719	0,4212522523	0,4691081081	0,5296806807	0,5492602603	0,5324164164	0,4428178178	0,5102852853	0,4443003003	0,4654164164	0,4546136136	0,6185185185	0,5655405405	0,5665025025	0,4344344344	0,485044044	0,5557717718	0,5601601602	0,5004004004	0,5591181181	0,4812562563	0,5424534535	0,5038228228	0,42102002	0,5531091091	0,4444194194	0,5404404404	0,5214404404	0,5365365365	0,5498738739	0
